# Supplementary material for: Diverse effects of distance cutoff and residue interval on the performance of distance-dependent atom-pair potential in protein structure prediction
Source: BMC Bioinformatics. 2017 Dec 8;18:542. doi: 10.1186/s12859-017-1983-3 (PMC5723101; doi:10.1186/s12859-017-1983-3)
Supplement: Supplementary file 2 — The list of the 1762 non-redundant PDB chains and the detailed information for the filtered CASP11 and CASP12 decoys. (XLSX 339 kb) [file 12859_2017_1983_MOESM2_ESM.xlsx]

## Sheet: PDBlist
The non-redundant structural dataset （1762 PDB chains）
(Sequence identity <20%, Resolution <1.6Å, R-factor<0.25) All structures can be downloaded from http://www.rcsb.org/
No.	PDB ID	Length
1	1A8DA	452
2	1K5CA	333
3	1RTTA	174
4	1XMTA	95
5	2OLRA	535
6	2X32A	174
7	3BY8A	133
8	3IISM	151
9	3PFGA	241
10	3UJCA	258
11	4AXOA	126
12	4G78A	147
13	4KXVA	620
14	4PSFA	134
15	4V28A	349
16	4ZOTA	163
17	5E4BB	176
18	1AH7A	245
19	1K5NA	276
20	1RU4A	400
21	1XPPA	99
22	2ET1A	201
23	2OPCA	115
24	2X3HA	498
25	3C2UA	538
26	3IOHA	283
27	3PIWA	154
28	3ULJA	87
29	4G7XA	92
30	4KZKA	301
31	4PSRA	581
32	4V3LC	69
33	5E50A	110
34	1AHOA	64
35	1K7CA	233
36	1RV9A	242
37	1XQOA	253
38	2EV1A	185
39	2OV0A	105
40	2X3MA	166
41	3C3YA	225
42	3IP0A	158
43	3PJPA	194
44	3ULTA	114
45	4AYOA	434
46	4G7XB	102
47	4L2HA	436
48	4PVKA	490
49	4W64A	171
50	4ZPCA	462
51	5E9NA	495
52	1ATGA	231
53	1KAFA	108
54	1RWHA	754
55	1XSZA	356
56	2EX2A	456
57	2OVGA	58
58	2X49A	333
59	3C70A	256
60	3IP8A	232
61	3PL8A	573
62	3UP3A	242
63	4AZ6A	435
64	4G8BA	277
65	4L2IA	338
66	4PXEA	423
67	4W6YA	146
68	4ZURA	341
69	5E9PA	86
70	1BGFA	124
71	1KDGA	541
72	1RXIA	131
73	1XT5A	135
74	2F01A	121
75	2OVJA	201
76	2X4LA	298
77	3C9UA	308
78	3IPJA	95
79	3PLUA	74
80	3UPLA	437
81	4B0ZA	227
82	4G9SA	187
83	4L2IB	263
84	4PZ3A	150
85	4W78A	169
86	4ZV0B	93
87	5EGPB	281
88	1BKRA	108
89	1KMTA	138
90	1RYOA	324
91	1XUBA	278
92	2F23A	154
93	2OZNB	131
94	2X5XA	342
95	3CA7A	50
96	3IT3A	337
97	3PMSA	312
98	3UR8A	321
99	4B1MA	165
100	4G9SB	111
101	4L57A	192
102	4Q2LA	64
103	4W78B	126
104	4ZV5B	91
105	5EIPB	134
106	1BX7A	51
107	1KNGA	144
108	1S1DA	317
109	2P14A	186
110	2X5YA	171
111	3CCDA	85
112	3IVVA	140
113	3PN3A	181
114	3URRA	152
115	4GA2A	144
116	4L9PB	452
117	4Q2SA	136
118	4W7LA	448
119	4ZVCA	116
120	5EJ8H	556
121	1BYIA	224
122	1KNMA	129
123	1S3CA	138
124	1Y43B	171
125	2F5TX	233
126	2P51A	255
127	2XBGA	308
128	3CHJA	311
129	3IX3A	163
130	3POJA	113
131	3V0DA	325
132	4B21A	207
133	4GC3A	263
134	4LA2A	190
135	4Q4GX	207
136	4W7WA	313
137	4ZVFA	164
138	5EJXA	291
139	1C0PA	363
140	1KOEA	172
141	1S9RA	409
142	1Y8AA	313
143	2FBAA	492
144	2P5KA	63
145	2XDWA	710
146	3CHMA	161
147	4B4DA	256
148	4GEIA	144
149	4LD1A	157
150	4Q4W1	281
151	4W8BA	386
152	4ZW9A	470
153	5EL9A	199
154	1C1DA	349
155	1KQFA	981
156	1SAUA	114
157	1Y9LA	110
158	2FCJA	114
159	2P6WA	206
160	2XETA	89
161	3CI3A	188
162	3JS8A	538
163	3PP5A	63
164	3V46A	160
165	4B6GA	283
166	4GEKA	230
167	4LEBA	299
168	4Q4W2	264
169	4W8HA	127
170	4ZX2A	325
171	5ELBC	103
172	1C1KA	217
173	1KQFC	216
174	1SBYA	254
175	1YBKA	52
176	2FCWA	106
177	2PA7A	135
178	2XEVA	121
179	3CIJA	291
180	3JSYA	213
181	3V5CA	386
182	4B89A	230
183	4GMQA	92
184	4LF0A	340
185	4Q4W3	234
186	4W8PA	301
187	4ZZ1A	200
188	5EMIA	180
189	1C4QA	69
190	1KQPA	271
191	1SENA	134
192	1YD0A	89
193	2FCWB	78
194	2PEZA	176
195	2XFNA	499
196	3CIMA	94
197	3JTMA	351
198	3PUCA	98
199	3V68A	248
200	4B8VA	189
201	4GOFA	52
202	4Q7OA	133
203	5A0DA	175
204	1C5EA	95
205	1KT6A	175
206	1SFSA	213
207	1YD9A	188
208	2FGQX	330
209	2PHNA	248
210	2XFRA	487
211	3CJSB	72
212	3JTZA	77
213	3PVHA	153
214	4B9GA	146
215	4GRNA	116
216	4LGJA	256
217	4QA8A	210
218	4W8QA	234
219	5A0NA	214
220	1C7KA	132
221	1KWFA	363
222	1SH8A	153
223	1YFQA	342
224	2FHZA	106
225	2PIEA	132
226	2XHFA	156
227	3CL6A	302
228	3JU4A	670
229	3Q1XA	267
230	3VENA	571
231	4BEUA	392
232	4GT8A	133
233	4LJOA	216
234	4QASA	197
235	4W9ZA	138
236	5A0RA	192
237	5EQ0A	55
238	1CC8A	72
239	1KYFA	247
240	1SVFA	64
241	1YPYA	182
242	2FHZB	93
243	2PKFA	332
244	2XHGA	457
245	3COVA	286
246	3JUMA	157
247	3Q28A	386
248	3VGIA	270
249	4GVFA	340
250	4QBBA	159
251	4WBJA	157
252	5A0YE	442
253	5EW0A	228
254	1CCWA	137
255	1L7AA	318
256	1YQSA	345
257	2FI1A	187
258	2XIOA	293
259	3CP7A	216
260	3JYOA	282
261	3Q4AB	132
262	3VIIA	472
263	4BFOA	106
264	4GVQA	315
265	4QBOA	92
266	4WCKA	420
267	5A0YF	248
268	5EWOA	214
269	1CCWB	483
270	1L9LA	74
271	1SX5A	244
272	1YS1X	320
273	2FJ8A	120
274	2PNEA	81
275	2XJ4A	270
276	3CT5A	159
277	3K05A	193
278	3Q4OA	169
279	3VJ9A	335
280	4BGBA	316
281	4GXWA	369
282	4LLDB	101
283	4QC6A	179
284	4WDCA	177
285	5A12A	242
286	5EWYA	165
287	1CY5A	92
288	1L9XA	288
289	1SZ7A	159
290	1YT3A	375
291	2FMAA	59
292	2PU3A	206
293	2XJPA	258
294	3CT6A	130
295	3K26A	360
296	3Q6BA	155
297	3VL1A	416
298	4BJ0A	166
299	4GZCA	132
300	4LMYA	149
301	4QEKA	281
302	4WEEA	135
303	5A1IA	381
304	1DJ0A	264
305	1LC0A	290
306	1SZHA	147
307	1YU0A	376
308	2FP1A	165
309	2PUJA	283
310	2XN6A	337
311	3CTZA	617
312	3K67A	156
313	3Q7RA	110
314	3VLAA	412
315	4BK7A	159
316	4H14A	287
317	4LRTA	334
318	4QHQA	241
319	4WH9A	177
320	5A61A	429
321	5EYRA	193
322	1DK8A	147
323	1LC5A	355
324	1T1UA	597
325	1Z2NX	311
326	2FR5A	136
327	2PXXA	213
328	3CUZA	529
329	3K6YA	227
330	3VMKA	369
331	4BNDA	252
332	4H1BA	380
333	4LTTA	91
334	4QI3A	207
335	4WHSA	200
336	5A62A	272
337	5F2KA	358
338	1DP7P	76
339	1LKKA	105
340	1T3YA	131
341	1Z2UA	150
342	2FRGP	106
343	2Q3TA	121
344	2XODA	118
345	3D1KA	142
346	3K7IB	157
347	3QC7A	164
348	3VMNA	633
349	4BOQA	175
350	4H4DA	309
351	4LUPA	91
352	4QI8A	214
353	4WJQA	78
354	5A6MA	389
355	5F47A	151
356	1DS1A	323
357	1LLFA	534
358	1T61A	223
359	1Z3EB	67
360	2FVVA	135
361	2Q5CA	187
362	2XOLA	168
363	3D2QA	66
364	3K7PA	153
365	3QGUA	406
366	4BOUA	141
367	4H4NA	62
368	4LWRA	196
369	4QLPA	175
370	4WJTA	146
371	5A6WC	83
372	5F4CA	90
373	1E5KA	188
374	1LMIA	131
375	1Z6NA	166
376	2FVYA	305
377	2QAPA	358
378	2XOMA	145
379	3D32A	118
380	3KB9A	340
381	3QHBA	179
382	3VNYA	466
383	4BPFA	85
384	4H6CA	180
385	4LWUA	85
386	4QLPB	199
387	4WKAA	369
388	5A71A	316
389	5F6RA	173
390	1E6UA	315
391	1LNIA	96
392	1T6UA	117
393	1ZHVA	134
394	2FWHA	117
395	2QB7A	393
396	2XPWA	207
397	3D3BA	139
398	3KFFA	152
399	3QHPA	159
400	3VORA	182
401	4BQNA	311
402	4H6QA	281
403	4QP5A	134
404	5A7VA	367
405	5F7FB	113
406	1E7LA	157
407	1LQVA	172
408	1ZI8A	233
409	2G3RA	119
410	2QCPX	80
411	2XQQA	87
412	3D3BJ	87
413	3KM5A	179
414	3QL9A	125
415	3VSVA	638
416	4BRCA	360
417	4LYPA	416
418	4QPNA	203
419	4WPGA	287
420	5A8CA	299
421	5FAFA	113
422	1EB6A	177
423	1T8KA	77
424	1ZKEA	81
425	2G7OA	68
426	2QEDA	252
427	3D59A	372
428	3QM9A	145
429	3VUBA	101
430	4BT7A	236
431	4H7WA	187
432	4QPTA	215
433	4WPKA	228
434	5A8JA	365
435	5FD9A	125
436	1EGWA	71
437	1LWBA	122
438	1T92A	108
439	1ZL0A	306
440	2G84A	189
441	2QF4A	170
442	2XU3A	220
443	3D9NA	138
444	3QNSA	311
445	3VUPA	351
446	4BU0A	182
447	4H8EA	235
448	4M0WA	317
449	4QRNA	352
450	4WPYA	88
451	5A95B	335
452	5FEWA	346
453	1EJ8A	140
454	1LZLA	317
455	1T9IA	153
456	1ZUUA	56
457	2GB4A	231
458	2QFAB	62
459	2XVMA	198
460	3D9XA	114
461	3KU3B	172
462	3QP4A	178
463	4BVXA	203
464	4HC9A	105
465	4M1XA	73
466	4QTCA	330
467	4WQKA	175
468	5A99A	247
469	5FJDA	110
470	1M15A	356
471	1TBFA	325
472	1ZV1A	59
473	2GGCA	263
474	2XW6A	130
475	3DFGA	142
476	3KUVA	132
477	3QR7A	115
478	3VWCA	146
479	4BVXB	170
480	4HCSA	67
481	4M51A	402
482	4QXBA	329
483	4WU0A	360
484	5A9TA	286
485	5FKTA	731
486	1ELKA	153
487	1M2DA	101
488	1TKEA	224
489	1ZVAA	75
490	2GJ3A	119
491	2QFEA	139
492	2XWVA	309
493	3DGTA	278
494	3KWEA	166
495	3QU3A	122
496	3VZ9B	103
497	4BYZA	194
498	4HE6A	89
499	4M5EA	405
500	4QXBB	68
501	4WUIA	205
502	5AE0A	217
503	5FLWA	302
504	1ES9A	212
505	1M4LA	307
506	1TP6A	126
507	1ZZKA	80
508	2GKEA	274
509	2QJLA	99
510	2XXNA	143
511	3DHAA	254
512	3KYJA	129
513	3QVPA	581
514	3VZ9D	60
515	4HFQA	203
516	4M82A	393
517	4QXLA	115
518	4WWBA	112
519	5AEZA	455
520	5FMUC	132
521	1M55A	193
522	1TQGA	105
523	256BA	106
524	2GKGA	122
525	2QLTA	251
526	2XZ2A	66
527	3DK9A	462
528	3QX1A	81
529	3W06A	267
530	4M8AA	67
531	4R1JA	174
532	4WWFA	111
533	5FPZA	110
534	1EUVA	221
535	1M9ZA	105
536	1TT8A	164
537	2A0BA	118
538	2GOMA	61
539	2QRLA	371
540	2Y39A	110
541	3DKMA	79
542	3L46A	90
543	3QZMA	124
544	3W07A	215
545	4C5CA	306
546	4HHRA	640
547	4M91A	153
548	4R3NA	357
549	4WY4A	64
550	5AGIA	252
551	5FQEB	579
552	1EUWA	136
553	1MJ5A	297
554	1TUAA	189
555	2GQTA	267
556	2QSKA	95
557	2Y5PA	72
558	3DKRA	241
559	3L8WA	295
560	3QZRA	180
561	3W0KA	330
562	4C6AA	151
563	4HI7A	220
564	4MAKA	73
565	4R5RA	68
566	4WY4B	58
567	5AIGA	124
568	5FTBA	429
569	1EVLA	401
570	1MK0A	97
571	1U07A	90
572	2A6ZA	222
573	2GRRB	157
574	2R31A	236
575	2Y6XA	109
576	3DMGA	371
577	3L9AX	80
578	3QZXA	190
579	3W0OA	295
580	4HI8B	72
581	4MAXA	123
582	4R6HA	394
583	4WY4C	78
584	5AMHA	106
585	5FU5A	117
586	1EZGA	82
587	1MKKA	93
588	1U8VA	490
589	2AACA	163
590	2GUDA	121
591	2R5OA	167
592	2Y78A	122
593	3DNJA	80
594	3LB2A	137
595	3R41A	302
596	4CBUG	125
597	4HJIA	154
598	4MBYA	277
599	4R6YA	317
600	4WY4D	65
601	5AOTA	102
602	5FVND	342
603	1F2TB	143
604	1MN8A	95
605	1UCDA	190
606	2AIBA	98
607	2GUVA	56
608	2R6JA	310
609	2Y7EA	274
610	3DS4A	77
611	3LDCA	82
612	3R5TA	296
613	4CD5A	367
614	4HKGA	80
615	4MCOA	316
616	4R75A	298
617	4WZ4A	360
618	5AQ0A	81
619	5G38A	172
620	1F46A	139
621	1MUNA	225
622	1UCRA	74
623	2GXQA	206
624	2R6UA	130
625	2Y9UA	67
626	3DSKA	466
627	3LFKA	122
628	3R72A	122
629	3W42A	199
630	4CD8A	313
631	4HL2A	243
632	4ME2A	194
633	4R78A	287
634	4WZXA	87
635	5AZ3A	309
636	5G4IA	423
637	1F86A	115
638	1MUWA	386
639	1UCSA	64
640	2AKZA	435
641	2GZ4A	200
642	2R751	323
643	2YDTA	359
644	3DXYA	207
645	3LHCA	100
646	3R87A	132
647	3W5HA	272
648	4CE8C	114
649	4HLSA	97
650	4MF5A	238
651	4R8HA	200
652	5AZBA	284
653	5GGNA	153
654	1FCYA	236
655	1MY7A	107
656	1UFYA	121
657	2ANXA	146
658	2H1VA	309
659	2R8EA	173
660	2YFOA	719
661	3E4GA	176
662	3LHQA	211
663	3R8JA	180
664	3W7TA	760
665	4CFIA	258
666	4HLYA	106
667	4MFIA	403
668	4R9PA	210
669	4X1ZA	332
670	5AZWA	94
671	5GV0A	162
672	1FP2A	345
673	1N08A	154
674	1UGIA	83
675	2ASBA	226
676	2H8EA	120
677	2R9FA	322
678	2YH5A	121
679	3E8TA	216
680	3R9FA	180
681	4HMSA	202
682	4MIYA	339
683	4X2UA	889
684	5AZXB	99
685	5H0QA	202
686	1FSGA	231
687	2ASKA	101
688	2HA8A	159
689	2RBKA	261
690	2YHGA	411
691	3EA6A	215
692	3LLUA	177
693	3RFEA	119
694	4CGOA	411
695	4HNOA	285
696	4MJDA	113
697	4RD4A	414
698	4X33A	60
699	5B08A	100
700	5HB6A	138
701	1G2RA	94
702	1N13B	112
703	1UI0A	192
704	2AXWA	134
705	2HBAA	52
706	2RDQA	265
707	2YKZA	125
708	3EJFA	166
709	3LS9A	453
710	3RKGA	258
711	3WARA	334
712	4CHIA	320
713	4HROA	87
714	4MNCA	305
715	4REKA	498
716	4X5PA	158
717	5B1AD	144
718	5HEEA	262
719	1G61A	225
720	1N62A	161
721	1UKFA	188
722	2AYDA	76
723	2HEUA	391
724	2RKLA	53
725	2YLNA	240
726	3EKIA	365
727	3LT7A	54
728	3RNQA	112
729	3WCQA	97
730	4CJ0A	534
731	4HS1A	84
732	4MNOA	95
733	4REOA	221
734	4X84A	224
735	5B1AE	105
736	5HGZA	211
737	1G6XA	58
738	1N62B	804
739	1UNQA	117
740	2B0AA	186
741	2HINA	66
742	2RKQA	168
743	2YNAA	306
744	3EN0A	266
745	3LW3A	121
746	3RO3A	159
747	3WDCA	147
748	4CNGA	156
749	4HS2A	64
750	4MTMA	137
751	4RFUA	117
752	4X9RA	220
753	5B1AI	72
754	5HHED	93
755	1G8QA	90
756	1N62C	286
757	1UOYA	64
758	2HMJA	446
759	2TPSA	226
760	2YVEA	175
761	3EOIA	123
762	3LZQA	157
763	3WDNA	125
764	4CO8A	98
765	4HSTB	535
766	4MTUA	143
767	4RGDA	70
768	4X9YA	495
769	5B1AJ	58
770	5HHJA	294
771	1GA6A	369
772	1N8VA	101
773	1US0A	313
774	2B4HA	227
775	2HOXA	425
776	2UYTA	479
777	2YVTA	256
778	3EUNA	81
779	3M0MA	421
780	3ROFA	158
781	3WGXA	109
782	4COGA	207
783	4HTGA	302
784	4MUQA	251
785	4RJWA	426
786	5HJ9A	311
787	1NG6A	148
788	1US5A	297
789	2B97A	70
790	2HQXA	90
791	2UZCA	87
792	2Z0JA	237
793	3EVFA	261
794	3M5QA	357
795	3RPZA	277
796	4CS4A	268
797	4HTUA	134
798	4MVKA	171
799	4RLZA	306
800	4XCBA	260
801	5HQHA	96
802	1GK9A	208
803	1NKDA	59
804	1UTEA	302
805	2B9DA	52
806	2HS1A	99
807	2V25A	231
808	2Z51A	154
809	3EYEA	153
810	3M66A	270
811	3RQ9A	78
812	3WH2A	132
813	4CV7A	111
814	4HU2A	194
815	4MYDA	252
816	4RP3A	91
817	4XD1A	397
818	5B1AN	513
819	5HTXA	424
820	1GK9B	557
821	1NKIA	134
822	1UTGA	70
823	2BAYA	56
824	2HW2A	138
825	2V33A	91
826	2Z5WA	136
827	3F1LA	245
828	3M6ZA	372
829	3RT2A	171
830	3WI9A	303
831	4CVRA	156
832	4HWVA	498
833	4MZCA	106
834	4RPTA	144
835	4XDXA	70
836	5B1AP	259
837	5I5NB	136
838	1GMUA	138
839	1NLQA	105
840	1UUYA	161
841	2BF6A	448
842	2HZCA	87
843	2V3GA	273
844	2Z6OA	166
845	3F6VA	96
846	3M73A	313
847	3RWNA	155
848	3WIWA	371
849	4HY4A	92
850	4MZJA	142
851	4RRIA	136
852	4XEZA	186
853	5B1AS	98
854	5I90A	390
855	1GNLA	543
856	1NLSA	237
857	1UWCA	261
858	2I49A	398
859	2V3IA	433
860	2Z6RA	264
861	3F6YA	235
862	3M8JA	90
863	3RX9A	130
864	3WJTA	178
865	4D0PA	371
866	4I0WA	92
867	4N02A	332
868	4RU3A	205
869	4XFKA	391
870	5B1AU	79
871	5ICUA	102
872	1GP0A	133
873	1NTHA	456
874	1UWKA	554
875	2BKFA	86
876	2I53A	254
877	2Z72A	338
878	3F9XA	160
879	3M8TA	263
880	3RY4A	170
881	3WKGA	410
882	4D0QA	161
883	4I1KA	118
884	4N1IA	312
885	4RUQA	236
886	4XINA	114
887	5IDBA	142
888	1GQIA	708
889	1NUYA	328
890	1UZ3A	102
891	2BKXA	242
892	2I5VO	246
893	2V89A	78
894	2ZDPA	110
895	3FGHA	67
896	3M9QA	89
897	3RZNA	206
898	3WMVA	150
899	4D6GA	587
900	4I3GA	778
901	4N30A	182
902	4XOFA	72
903	5B42A	101
904	5IDVA	263
905	1GUTA	67
906	1NWZA	125
907	1V4PA	151
908	2BMOB	194
909	2I8TA	149
910	2V8IA	543
911	2ZHJA	315
912	3FILA	55
913	3MABA	85
914	3S2JA	393
915	4D6QA	330
916	4I4OA	146
917	4N4EE	316
918	4RWUA	81
919	4XOTA	597
920	5B4BB	242
921	5IG6A	115
922	1GVPA	87
923	1NXMA	194
924	1V5IB	76
925	2BO9B	217
926	2IC6A	71
927	2V8TA	302
928	2ZHPA	120
929	3FJUB	65
930	3MBRX	236
931	3S2RA	64
932	3WQCA	379
933	4D7JA	362
934	4I6RA	77
935	4N4UA	304
936	4RXVA	229
937	4XPXA	130
938	5B5IA	67
939	5IK4A	379
940	1GWEA	498
941	1NYCA	111
942	1V5VA	399
943	2BT9A	90
944	2II2A	304
945	2V9VA	135
946	2ZNRA	178
947	3FKEA	123
948	3MD7A	270
949	3S44A	388
950	4D8BA	254
951	4I6XA	117
952	4RY1A	410
953	4XQCA	475
954	5B8DA	99
955	1GWMA	153
956	1V6PA	62
957	2BWRA	401
958	2ILKA	155
959	2VB1A	129
960	2ZPTX	288
961	3FN5A	161
962	3MDUA	450
963	3S8SA	107
964	3WURA	162
965	4DB5A	121
966	4I6YA	374
967	4NBPA	129
968	4RYOA	151
969	4XSLB	290
970	5BOWA	151
971	5IQNG	132
972	1GXUA	88
973	1O7IA	115
974	1V7ZA	257
975	2C2UA	178
976	2IMFA	203
977	2VC8A	72
978	2ZS0C	147
979	3FTDA	240
980	3ME7A	169
981	3SBMA	281
982	3WW9A	251
983	4DI9A	293
984	4IC4A	372
985	4NDOA	245
986	4RZ9A	179
987	4XTBA	109
988	5BPKA	348
989	5ISVA	156
990	1GY7A	121
991	1O7JA	325
992	1VBWA	68
993	2C4JA	217
994	2IMQX	280
995	2VE8A	67
996	2ZUXA	582
997	3FYMA	82
998	3MILA	240
999	3SC7X	493
1000	3WWCA	335
1001	4IEJA	75
1002	4NDSA	94
1003	4S1HA	287
1004	4XUWA	92
1005	5BPKC	188
1006	5IT3B	85
1007	1GYXA	76
1008	1O8XA	143
1009	1VCCA	77
1010	2C71A	205
1011	2IP6A	87
1012	2VEZA	165
1013	3A02A	51
1014	3G21A	77
1015	3MJOA	296
1016	3SHGB	61
1017	3WWLA	54
1018	4DMVA	537
1019	4IGIA	197
1020	4NF1A	146
1021	4S28A	520
1022	4XZFA	121
1023	5BR4A	385
1024	5IUCB	123
1025	1H16A	759
1026	1OAIA	59
1027	1VD6A	218
1028	2C92A	147
1029	2IU5A	179
1030	2VFOA	555
1031	3A09A	490
1032	3G46A	146
1033	3MMHA	167
1034	3SJMA	55
1035	3WX7A	402
1036	4DO4A	387
1037	4IILA	314
1038	4NL9A	64
1039	4TKBA	133
1040	4Y0GA	82
1041	5BU1A	284
1042	5IWHA	97
1043	1H2CA	124
1044	1OCYA	198
1045	1VH5A	138
1046	2CARA	196
1047	2IUMA	211
1048	2VFRA	418
1049	3A0SA	96
1050	3G4EA	297
1051	3SK2A	132
1052	3X0FA	87
1053	4DOIA	221
1054	4IIYA	335
1055	4NN2A	124
1056	4TKCA	118
1057	4Y6WA	211
1058	5BY5A	115
1059	5IXBA	105
1060	1H97A	147
1061	1OD3A	131
1062	1VHTA	208
1063	2CB8A	86
1064	2IXMA	300
1065	2VHKA	206
1066	3A16A	353
1067	3G91A	260
1068	3MQDA	407
1069	3SO6A	137
1070	3X0IA	159
1071	4DQ6A	388
1072	4IL7A	85
1073	4NNOA	278
1074	4TKXL	452
1075	4Y88A	108
1076	5BY8A	231
1077	5J0KB	73
1078	1HDOA	205
1079	1ODMA	329
1080	1VKKA	137
1081	2CC6A	64
1082	2VK2A	296
1083	3A2ZA	190
1084	3GA4A	156
1085	3MSHA	90
1086	3SOJA	114
1087	3X0TA	112
1088	4DQJA	137
1089	4IN0A	141
1090	4NOGA	422
1091	4TMVA	339
1092	4Y9IA	114
1093	5BY8B	85
1094	5J1NA	171
1095	1HFES	88
1096	1OH0A	125
1097	1VL7A	135
1098	2CCQA	99
1099	2J5GA	248
1100	2VK8A	562
1101	3A35A	184
1102	3GAEA	253
1103	3MU7A	273
1104	3SQZA	388
1105	3X2MA	180
1106	4DRIB	96
1107	4INWA	140
1108	4NPDA	58
1109	4TR6A	380
1110	4YAAA	282
1111	5C17A	206
1112	5J1SA	277
1113	1HW1A	226
1114	1OK0A	74
1115	1VYIA	111
1116	2CCVA	99
1117	2J5YA	61
1118	2VLAA	280
1119	3A57A	154
1120	3GDMA	261
1121	3MVSA	210
1122	3X34A	87
1123	4DT5A	143
1124	4IQBA	288
1125	4NSVA	264
1126	4TSDB	181
1127	4YCBB	163
1128	5C2UA	116
1129	5J1SB	235
1130	1HYOA	416
1131	1OQJA	90
1132	1VYRA	363
1133	2CDPA	138
1134	2J6BA	109
1135	2VLQA	84
1136	3A6RA	122
1137	3GE3A	491
1138	3MXNA	151
1139	3SS7X	437
1140	3ZBDA	110
1141	4DVCA	184
1142	4IUMA	127
1143	4NTDA	318
1144	4YDRA	304
1145	5C40B	312
1146	5J3TA	126
1147	1HZ4A	366
1148	1OU8A	106
1149	1W0NA	120
1150	2CE2X	166
1151	2J73A	103
1152	2VNGA	171
1153	3A8GB	212
1154	3GE3B	304
1155	3MXNB	131
1156	3SU6A	199
1157	3ZBOA	236
1158	4DWRB	486
1159	4IX3A	346
1160	4TVOA	328
1161	4YECA	126
1162	5C6SA	126
1163	1HZTA	153
1164	1OW4A	120
1165	1W1HA	147
1166	2CG7A	90
1167	2J8KA	181
1168	2VOKA	186
1169	3A9FA	78
1170	3GE3C	83
1171	3MZFA	355
1172	3SWOA	388
1173	3ZJAA	114
1174	4DYQA	123
1175	4IYAA	283
1176	4NYHA	182
1177	4TVSA	224
1178	4YECB	228
1179	5C86A	482
1180	5J93A	171
1181	1I1WA	302
1182	1OYGA	440
1183	1W23A	360
1184	2CIUA	123
1185	2J9WA	101
1186	2VPBA	57
1187	3GE3E	102
1188	3N01A	87
1189	3SY1A	229
1190	3ZN4A	149
1191	4E2XA	405
1192	4J0DA	470
1193	4NYQA	153
1194	4TXRA	159
1195	4YEPA	185
1196	5C8ZB	266
1197	5JAZB	410
1198	1I27A	73
1199	1OZ2A	324
1200	1W4SA	146
1201	2CIWA	298
1202	2JCBA	194
1203	3A9SA	589
1204	3GHAA	186
1205	3N08A	151
1206	3SZ3A	341
1207	3ZNVA	269
1208	4E3YA	240
1209	4J1OA	369
1210	4O0AA	123
1211	4YG0A	164
1212	5C9OA	354
1213	5JBNB	157
1214	1I2TA	61
1215	1P1XA	250
1216	1W53A	84
1217	2CKKA	120
1218	2JEKA	140
1219	2VQ2A	220
1220	3ACHA	193
1221	3GKJA	225
1222	3N10A	176
1223	3SZYA	413
1224	3ZOJA	263
1225	4E40A	245
1226	4J42A	80
1227	4O1RA	142
1228	4YI8A	191
1229	5CDKA	181
1230	5JBXA	258
1231	1I4UA	181
1232	1P6OA	156
1233	1W5RA	273
1234	2COVD	92
1235	2JFRA	234
1236	2VWSA	256
1237	3ACXA	284
1238	3GKRA	335
1239	3NBCA	148
1240	3T2CA	389
1241	4E6UA	258
1242	4J5RA	141
1243	4O59O	332
1244	4TYZA	109
1245	4YKIA	247
1246	5CECA	401
1247	5JDAA	359
1248	1I71A	83
1249	1W66A	218
1250	2CS7A	55
1251	2JHFA	374
1252	2VXNA	249
1253	3AGNA	114
1254	3GMGA	143
1255	3NJNA	114
1256	3T3LA	121
1257	3ZR8X	65
1258	4EADA	440
1259	4J6OA	261
1260	4O6UA	182
1261	4TZ1A	549
1262	4YLQT	210
1263	5CEGA	85
1264	5JE0A	241
1265	1ID0A	146
1266	1W6SA	595
1267	2CVEA	190
1268	2JKHL	54
1269	2VXTI	156
1270	3GMXB	154
1271	3NO0A	276
1272	3T47A	71
1273	3ZRXA	111
1274	4EGUA	118
1275	4J7NA	358
1276	4OA3A	141
1277	4TZHA	190
1278	4YMYA	153
1279	5CEGB	103
1280	5JELA	234
1281	1IDPA	147
1282	1PKHA	182
1283	1W6SB	72
1284	2CVIA	83
1285	2VZCA	127
1286	3AIAA	200
1287	3GNEA	243
1288	3NO7A	60
1289	3T7LA	74
1290	3ZSJA	138
1291	4EICA	93
1292	4OCVA	355
1293	4U5HA	85
1294	5CFAA	326
1295	5JJ2A	211
1296	1IFRA	113
1297	1PO5A	465
1298	1WB4A	283
1299	2CWSA	227
1300	2JLIA	100
1301	2W15A	201
1302	3AJ4A	112
1303	3GOCA	228
1304	3NOQA	227
1305	3T8JA	311
1306	3ZSUA	118
1307	4EP4A	166
1308	4J8SA	180
1309	4OD6A	82
1310	4U5RA	151
1311	4YORA	227
1312	5CGQA	268
1313	5JO8A	256
1314	1IO0A	166
1315	1PSRA	100
1316	1WCWA	254
1317	2CXNA	557
1318	2LISA	131
1319	2W1JA	195
1320	3AJ6A	283
1321	3GOEA	80
1322	3NVSA	426
1323	3T92A	113
1324	3ZUCA	153
1325	4EQAC	150
1326	4JA8A	416
1327	4OFAA	142
1328	4U6OA	166
1329	4YPOB	325
1330	5CGQB	390
1331	1IOMA	374
1332	1PZ4A	113
1333	1WDDS	121
1334	2CYJA	117
1335	2MCMA	112
1336	2W1RA	117
1337	3AJ7A	586
1338	3NVWB	334
1339	3TBNA	87
1340	3ZVSA	158
1341	4EQBA	323
1342	4JB3A	218
1343	4OH7A	302
1344	4U89A	225
1345	4YSLA	294
1346	5CKLA	181
1347	5JRYA	477
1348	1IQZA	81
1349	1Q5YA	84
1350	1WERA	324
1351	2CZSA	70
1352	2NLRA	222
1353	2W31A	152
1354	3AKSA	189
1355	3GWIA	164
1356	3NY3A	70
1357	3TC3A	289
1358	3ZW5A	132
1359	4EQSA	437
1360	4JBDA	308
1361	4OHJA	194
1362	4U8FA	213
1363	4YTBA	422
1364	5CL8A	231
1365	5K1PA	270
1366	1Q6ZA	524
1367	2D3DA	83
1368	2W39A	298
1369	3ALJA	369
1370	3H4XA	315
1371	3NYTA	359
1372	3TDUC	75
1373	3ZYPA	217
1374	4ERCA	150
1375	4JCCA	284
1376	4OLTA	236
1377	4U98A	451
1378	4YTWA	75
1379	5CR4B	226
1380	5K2XA	414
1381	1ISUA	62
1382	1Q7LB	88
1383	1WHIA	122
1384	2D5WA	602
1385	2NMLA	100
1386	2W3GA	150
1387	3AMRA	352
1388	3H5JA	168
1389	3O2RA	144
1390	3TE4A	210
1391	3ZZOA	93
1392	4ERYA	304
1393	4JEJA	241
1394	4OM8A	309
1395	4U9HL	533
1396	4YTWB	168
1397	5CTVA	176
1398	5K8SA	146
1399	1IX9A	205
1400	1QLWA	318
1401	1WLZA	85
1402	2D8DA	80
1403	2NNUA	201
1404	2W40A	501
1405	3AOWA	404
1406	3H6JA	438
1407	3O4PA	314
1408	3TEUA	98
1409	3ZZPA	74
1410	4ES8A	302
1411	4JF8A	144
1412	4OMBA	298
1413	4U9HS	265
1414	4YUCA	330
1415	5CUOB	189
1416	5KARA	412
1417	1J0PA	108
1418	1QQFA	276
1419	1WMHA	83
1420	2DDXA	324
1421	2W47A	135
1422	3AWUA	278
1423	3H79A	115
1424	3O7BA	216
1425	3TG0A	440
1426	3ZZSA	65
1427	4ESMA	276
1428	4JHTA	201
1429	4OPCA	452
1430	4UA8A	383
1431	4YWAA	121
1432	5CVDA	231
1433	5KCOA	212
1434	1QS1A	402
1435	1WMHB	82
1436	2DE3A	344
1437	2NSZA	129
1438	2W50A	97
1439	3H7HB	95
1440	3O8MA	472
1441	3TG2A	205
1442	3ZZYA	106
1443	4ESWA	342
1444	4JIUA	105
1445	4OQ9A	144
1446	4UDXX	633
1447	4YZ0A	198
1448	5CVWA	150
1449	5KF9A	317
1450	1J3WA	134
1451	1QW9A	497
1452	1WN2A	118
1453	2DJIA	590
1454	2NUHA	104
1455	2W5QA	424
1456	3H7IA	302
1457	3O9ZA	310
1458	3TJ8A	149
1459	4A02A	166
1460	4EU9A	513
1461	4JK8A	220
1462	4OQPA	254
1463	4UE0A	115
1464	4YZZA	336
1465	5CWGA	195
1466	5KLAA	337
1467	1J77A	199
1468	1QWGA	251
1469	1WPAA	107
1470	2DKJA	402
1471	2NVHA	152
1472	2W8TA	397
1473	3B0GA	538
1474	3H87C	72
1475	3OAJA	310
1476	3TM8A	309
1477	4A29A	247
1478	4EUOA	313
1479	4JL5A	203
1480	4OUSA	132
1481	4Z0YB	347
1482	5CWHA	159
1483	5KLEA	95
1484	1JB3A	127
1485	1R29A	122
1486	1WPNA	187
1487	2DKOA	146
1488	2NW8A	266
1489	2W91A	635
1490	3B0XA	575
1491	3H8GF	497
1492	3OBLA	132
1493	3TOWA	152
1494	4A37A	375
1495	4F01A	218
1496	4JN7A	395
1497	4OXXA	153
1498	4UHQA	133
1499	4Z3GA	198
1500	5D2KA	263
1501	5KTNA	304
1502	1R45A	201
1503	1WPUA	147
1504	2DKOB	103
1505	2NWFA	141
1506	2WCWA	126
1507	3B5MA	194
1508	3H9CA	544
1509	3OCUA	247
1510	4A4JA	69
1511	4F1VA	372
1512	4OY3A	230
1513	4UHTB	102
1514	4Z47A	196
1515	5D4VB	260
1516	5KVGE	107
1517	1JETA	517
1518	1R6JA	82
1519	1WS8A	104
1520	2NXVA	249
1521	2WDCA	542
1522	3B5NC	70
1523	3HF5A	115
1524	3TT9A	233
1525	4A56A	93
1526	4F2EA	98
1527	4JP6A	121
1528	4P3AA	70
1529	4UJ7A	208
1530	4Z5SA	223
1531	5D5YB	50
1532	5KVSB	354
1533	1JF4A	147
1534	1R6XA	386
1535	1WT6A	65
1536	2DSKA	300
1537	2WDSA	123
1538	3B64A	112
1539	3HLXA	254
1540	3OEBA	144
1541	3TUTA	336
1542	4A7UA	153
1543	4F87A	61
1544	4JTMA	81
1545	4P3HA	190
1546	4UNUA	109
1547	4Z67A	309
1548	5D7UB	52
1549	5L9AA	321
1550	1JFBA	399
1551	1R7JA	90
1552	1WTJA	332
1553	2DSXA	52
1554	2WE5B	309
1555	3B9WA	362
1556	3HNYM	156
1557	3OG2A	986
1558	4A9VA	581
1559	4FBJA	250
1560	4K0NA	234
1561	4P5NB	74
1562	4UOBA	242
1563	4Z7EB	270
1564	5D8VA	83
1565	1JG1A	215
1566	1R9LA	309
1567	1WU9A	59
1568	2DTJA	164
1569	2O90A	115
1570	2WF7A	218
1571	3BEXA	248
1572	3HO7A	220
1573	3OGNA	124
1574	3U25A	127
1575	4ABLA	181
1576	4FCHA	213
1577	4K12A	64
1578	4P7XA	286
1579	4UPIA	548
1580	5DAWA	288
1581	5SV2A	135
1582	1JHJA	161
1583	1RA0A	423
1584	1WVFA	515
1585	2DWUA	265
1586	2O9SA	67
1587	2WH6A	157
1588	3BF7A	255
1589	3HPCX	155
1590	3OMYA	51
1591	3U2UA	263
1592	4AC1X	283
1593	4FK9A	314
1594	4K12B	82
1595	4PF3A	249
1596	4UQDA	390
1597	4Z9HA	165
1598	5DBLA	130
1599	5T1IB	68
1600	1JKEA	145
1601	1WZDA	209
1602	2DY0A	182
1603	2O9UX	96
1604	2WJ5A	96
1605	3BH4A	483
1606	3ON9A	160
1607	3U65B	317
1608	4ACJA	167
1609	4FN7A	231
1610	4K7BA	111
1611	4PH2A	127
1612	4UQWA	162
1613	4ZAVA	208
1614	5DFSA	104
1615	5T3BA	458
1616	1JL1A	152
1617	1RFYA	89
1618	1X0TA	106
1619	2E4TA	509
1620	2OCTA	97
1621	2WLVA	144
1622	3BMZA	185
1623	3HS3A	264
1624	3ONDA	487
1625	3U7QA	477
1626	4AK2A	286
1627	4FNVA	659
1628	4K82A	205
1629	4PH8A	150
1630	4UQXA	262
1631	4ZBHA	119
1632	5DHDA	98
1633	5THXA	257
1634	1JM1A	202
1635	1RG8A	141
1636	1X54A	434
1637	2E5FA	325
1638	2ODKA	50
1639	2WNPF	217
1640	3BO6A	220
1641	3HZ8A	192
1642	3OV9A	245
1643	3U7QB	522
1644	4AL0A	146
1645	4FP5D	98
1646	4KDWA	102
1647	4PHJA	173
1648	4ZBOA	263
1649	5DICA	115
1650	1JNRA	642
1651	1X6IA	89
1652	2E7ZA	727
1653	2OFCA	141
1654	2WOLA	553
1655	3BOEA	209
1656	3I2KA	131
1657	3U7ZA	97
1658	4ALZA	194
1659	4FTFA	109
1660	4KM6A	204
1661	4PHRA	277
1662	4UTUA	229
1663	4ZC3A	57
1664	5DLEA	104
1665	7A3HA	300
1666	1JO0A	97
1667	1RK6A	474
1668	1X8QA	184
1669	2EABA	888
1670	2OFKA	182
1671	2WQKA	248
1672	3BPVA	137
1673	3I33A	380
1674	3P0KA	258
1675	3U81A	218
1676	4ANNA	176
1677	4FZLA	239
1678	4KNKA	206
1679	4PI3A	215
1680	4UU3A	168
1681	5DMAA	53
1682	1JOVA	269
1683	1RKIA	101
1684	1X91A	149
1685	2EAQA	89
1686	2OHWA	128
1687	2WTPA	93
1688	3BQPA	80
1689	3I94A	243
1690	3P3CA	272
1691	3U9WA	608
1692	4AQOA	86
1693	4FZPA	81
1694	4KQDA	114
1695	4PJ2A	121
1696	4UYBA	401
1697	4ZH5B	425
1698	5DP2A	335
1699	1JX6A	338
1700	1RKUA	206
1701	1X9IA	300
1702	2EGVA	229
1703	2OIZA	360
1704	2WU9A	403
1705	3BUXB	305
1706	3IE4A	101
1707	3PB6X	313
1708	3UB6A	164
1709	4AT0A	483
1710	4G3OA	53
1711	4KQIA	340
1712	4PJ2C	122
1713	4V0SB	143
1714	4ZHWA	110
1715	5DT6A	266
1716	1JY2O	51
1717	1ROCA	155
1718	1XD3A	229
1719	2EHZA	299
1720	2OKTA	342
1721	2WWXB	200
1722	3IEZA	94
1723	3PD7A	94
1724	3UFEA	109
1725	4ATEA	255
1726	4G4GA	367
1727	4KQPA	230
1728	4PP4A	248
1729	4ZLDA	151
1730	5DVIA	396
1731	1RP0A	278
1732	1XLQA	106
1733	2ENDA	137
1734	2OLMA	133
1735	2WY4A	139
1736	3BWHA	244
1737	3IFEA	416
1738	3PE6A	289
1739	3UFFA	65
1740	4AU1A	208
1741	4G4KA	98
1742	4KU0A	92
1743	4PQDA	105
1744	4V1GA	85
1745	4ZLFA	785
1746	5DWAB	278
1747	1K4IA	216
1748	1RTQA	291
1749	1XMKA	79
1750	2ERFA	209
1751	2OLNA	385
1752	2WZOA	146
1753	3BWZA	171
1754	3PFBA	250
1755	3UIDA	163
1756	4AVSE	204
1757	4G6TA	128
1758	4KU0D	96
1759	4PQQA	156
1760	4V1SA	359
1761	4ZMKA	71
1762	5DZEA	199

## Sheet: CASP10-decoys
CASP10-decoys (72 proteins, 5805 structures)
All structures can be downloaded from http://predictioncenter.org/download_area/CASP10/predictions/
ID	RMSD	TM-score
T0644.pdb	0	1
T0644TS026_1.pdb	2.65	0.861
T0644TS027_1.pdb	2.64	0.848
T0644TS028_1.pdb	3.06	0.831
T0644TS035_1.pdb	2.67	0.865
T0644TS043_1.pdb	4.74	0.776
T0644TS045_1.pdb	2.84	0.851
T0644TS068_1.pdb	4.62	0.873
T0644TS072_1.pdb	3.19	0.821
T0644TS077_1.pdb	13.95	0.269
T0644TS079_1.pdb	2.55	0.864
T0644TS081_1.pdb	2.88	0.855
T0644TS085_1.pdb	4.66	0.584
T0644TS087_1.pdb	3.35	0.813
T0644TS088_1.pdb	11.04	0.342
T0644TS098_1.pdb	18.47	0.161
T0644TS101_1.pdb	2.72	0.867
T0644TS103_1.pdb	7.68	0.401
T0644TS107_1.pdb	12.17	0.296
T0644TS108_1.pdb	3.51	0.766
T0644TS111_1.pdb	12.77	0.265
T0644TS113_1.pdb	2.71	0.864
T0644TS114_1.pdb	2.71	0.864
T0644TS115_1.pdb	2.71	0.864
T0644TS117_1.pdb	2.71	0.864
T0644TS121_1.pdb	2.71	0.864
T0644TS122_1.pdb	2.71	0.864
T0644TS124_1.pdb	2.71	0.864
T0644TS125_1.pdb	2.71	0.864
T0644TS130_1.pdb	2.71	0.864
T0644TS141_1.pdb	2.71	0.864
T0644TS149_1.pdb	2.71	0.864
T0644TS152_1.pdb	2.71	0.864
T0644TS163_1.pdb	2.71	0.864
T0644TS164_1.pdb	2.71	0.864
T0644TS165_1.pdb	2.71	0.864
T0644TS172_1.pdb	2.71	0.864
T0644TS175_1.pdb	2.71	0.864
T0644TS178_1.pdb	2.71	0.864
T0644TS190_1.pdb	2.71	0.864
T0644TS195_1.pdb	2.71	0.864
T0644TS197_1.pdb	2.71	0.864
T0644TS198_1.pdb	2.71	0.864
T0644TS201_1.pdb	2.71	0.864
T0644TS222_1.pdb	2.71	0.864
T0644TS223_1.pdb	2.71	0.864
T0644TS237_1.pdb	2.71	0.864
T0644TS238_1.pdb	2.71	0.864
T0644TS246_1.pdb	2.71	0.864
T0644TS247_1.pdb	2.71	0.864
T0644TS251_1.pdb	2.71	0.864
T0644TS254_1.pdb	2.71	0.864
T0644TS258_1.pdb	2.71	0.864
T0644TS259_1.pdb	2.71	0.864
T0644TS260_1.pdb	2.71	0.864
T0644TS261_1.pdb	2.71	0.864
T0644TS265_1.pdb	2.71	0.864
T0644TS267_1.pdb	2.71	0.864
T0644TS273_1.pdb	2.71	0.864
T0644TS277_1.pdb	2.71	0.864
T0644TS280_1.pdb	2.71	0.864
T0644TS281_1.pdb	2.71	0.864
T0644TS282_1.pdb	2.71	0.864
T0644TS285_1.pdb	2.71	0.864
T0644TS286_1.pdb	2.71	0.864
T0644TS287_1.pdb	2.71	0.864
T0644TS292_1.pdb	2.71	0.864
T0644TS294_1.pdb	2.71	0.864
T0644TS298_1.pdb	2.71	0.864
T0644TS300_1.pdb	2.71	0.864
T0644TS301_1.pdb	2.71	0.864
T0644TS311_1.pdb	2.71	0.864
T0644TS315_1.pdb	2.71	0.864
T0644TS330_1.pdb	2.71	0.864
T0644TS333_1.pdb	2.71	0.864
T0644TS335_1.pdb	2.71	0.864
T0644TS341_1.pdb	2.71	0.864
T0644TS343_1.pdb	2.71	0.864
T0644TS344_1.pdb	2.71	0.864
T0644TS348_1.pdb	2.71	0.864
T0644TS350_1.pdb	2.71	0.864
T0644TS365_1.pdb	2.71	0.864
T0644TS370_1.pdb	2.71	0.864
T0644TS373_1.pdb	2.71	0.864
T0644TS388_1.pdb	2.71	0.864
T0644TS405_1.pdb	2.71	0.864
T0644TS413_1.pdb	2.71	0.864
T0644TS419_1.pdb	2.71	0.864
T0644TS424_1.pdb	2.71	0.864
T0644TS428_1.pdb	2.71	0.864
T0644TS430_1.pdb	2.71	0.864
T0644TS433_1.pdb	2.71	0.864
T0644TS434_1.pdb	2.71	0.864
T0644TS435_1.pdb	2.71	0.864
T0644TS439_1.pdb	2.71	0.864
T0644TS448_1.pdb	2.71	0.864
T0644TS453_1.pdb	2.71	0.864
T0644TS457_1.pdb	2.71	0.864
T0644TS458_1.pdb	2.71	0.864
T0644TS462_1.pdb	2.71	0.864
T0644TS463_1.pdb	2.71	0.864
T0644TS473_1.pdb	2.71	0.864
T0644TS474_1.pdb	2.71	0.864
T0644TS475_1.pdb	2.71	0.864
T0644TS476_1.pdb	2.71	0.864
T0644TS477_1.pdb	2.71	0.864
T0644TS479_1.pdb	2.71	0.864
T0644TS481_1.pdb	2.71	0.864
T0644TS486_1.pdb	2.71	0.864
T0644TS488_1.pdb	2.71	0.864
T0644TS489_1.pdb	2.71	0.864
T0644TS490_1.pdb	2.71	0.864
T0644TS492_1.pdb	2.71	0.864
T0644TS493_1.pdb	2.71	0.864
T0644TS498_1.pdb	2.71	0.864
T0645.pdb	0	1
T0645TS028_1.pdb	6.04	0.858
T0645TS035_1.pdb	2.6	0.929
T0645TS072_1.pdb	2.77	0.927
T0645TS081_1.pdb	2.79	0.923
T0645TS087_1.pdb	2.6	0.928
T0645TS103_1.pdb	2.67	0.93
T0645TS107_1.pdb	24.84	0.239
T0645TS108_1.pdb	2.66	0.93
T0645TS114_1.pdb	2.52	0.932
T0645TS115_1.pdb	3.54	0.892
T0645TS121_1.pdb	3.92	0.865
T0645TS122_1.pdb	2.64	0.931
T0645TS125_1.pdb	2.67	0.93
T0645TS163_1.pdb	3.05	0.929
T0645TS175_1.pdb	2.98	0.913
T0645TS190_1.pdb	24.84	0.239
T0645TS195_1.pdb	26.2	0.198
T0645TS198_1.pdb	3.07	0.918
T0645TS204_1.pdb	3.4	0.892
T0645TS221_1.pdb	2.88	0.923
T0645TS222_1.pdb	6.41	0.859
T0645TS223_1.pdb	2.53	0.934
T0645TS238_1.pdb	3.07	0.918
T0645TS247_1.pdb	9.11	0.748
T0645TS258_1.pdb	4.61	0.846
T0645TS261_1.pdb	3.09	0.915
T0645TS273_1.pdb	3.25	0.904
T0645TS277_1.pdb	2.98	0.921
T0645TS286_1.pdb	2.69	0.933
T0645TS292_1.pdb	3.34	0.898
T0645TS330_1.pdb	2.54	0.93
T0645TS333_1.pdb	2.66	0.934
T0645TS335_1.pdb	2.58	0.929
T0645TS343_1.pdb	3.42	0.906
T0645TS348_1.pdb	2.56	0.935
T0645TS370_1.pdb	2.63	0.933
T0645TS375_1.pdb	3.23	0.895
T0645TS411_1.pdb	2.79	0.928
T0645TS413_1.pdb	3.17	0.909
T0645TS419_1.pdb	7.9	0.829
T0645TS424_1.pdb	2.44	0.94
T0645TS430_1.pdb	2.53	0.934
T0645TS439_1.pdb	3.07	0.91
T0645TS456_1.pdb	2.79	0.928
T0645TS457_1.pdb	4.37	0.861
T0645TS463_1.pdb	3.32	0.906
T0645TS476_1.pdb	3.53	0.894
T0645TS486_1.pdb	2.65	0.93
T0645TS488_1.pdb	2.78	0.923
T0645TS492_1.pdb	26.2	0.198
T0645TS498_1.pdb	2.94	0.917
T0649.pdb	0	1
T0649TS026_1.pdb	17.25	0.383
T0649TS027_1.pdb	12.65	0.383
T0649TS029_1.pdb	13.84	0.372
T0649TS035_1.pdb	13.29	0.371
T0649TS043_1.pdb	14.43	0.243
T0649TS045_1.pdb	15.72	0.335
T0649TS072_1.pdb	20.96	0.186
T0649TS077_1.pdb	22.27	0.286
T0649TS079_1.pdb	13.2	0.381
T0649TS081_1.pdb	18.08	0.223
T0649TS087_1.pdb	15.61	0.241
T0649TS098_1.pdb	16.65	0.184
T0649TS101_1.pdb	14.45	0.337
T0649TS103_1.pdb	17.96	0.251
T0649TS107_1.pdb	18.77	0.252
T0649TS108_1.pdb	14.58	0.35
T0649TS111_1.pdb	13.02	0.266
T0649TS113_1.pdb	11.35	0.406
T0649TS114_1.pdb	13.17	0.383
T0649TS115_1.pdb	35.95	0.278
T0649TS117_1.pdb	27.04	0.152
T0649TS121_1.pdb	18.42	0.19
T0649TS122_1.pdb	17.25	0.383
T0649TS124_1.pdb	20.93	0.182
T0649TS125_1.pdb	18.7	0.321
T0649TS130_1.pdb	14.15	0.378
T0649TS141_1.pdb	15.57	0.242
T0649TS152_1.pdb	16.52	0.24
T0649TS163_1.pdb	16.02	0.207
T0649TS164_1.pdb	17.16	0.261
T0649TS172_1.pdb	17.4	0.235
T0649TS175_1.pdb	13.33	0.272
T0649TS178_1.pdb	18.53	0.216
T0649TS190_1.pdb	18.77	0.252
T0649TS195_1.pdb	18.18	0.207
T0649TS197_1.pdb	13.29	0.408
T0649TS198_1.pdb	23.04	0.245
T0649TS201_1.pdb	24.19	0.205
T0649TS222_1.pdb	18.11	0.227
T0649TS223_1.pdb	18.54	0.417
T0649TS237_1.pdb	13.21	0.39
T0649TS238_1.pdb	23.04	0.245
T0649TS246_1.pdb	19.47	0.175
T0649TS247_1.pdb	17.93	0.168
T0649TS254_1.pdb	22.27	0.136
T0649TS258_1.pdb	18.14	0.216
T0649TS261_1.pdb	16.95	0.383
T0649TS267_1.pdb	13.17	0.383
T0649TS277_1.pdb	18.53	0.216
T0649TS280_1.pdb	18.77	0.252
T0649TS281_1.pdb	14.65	0.243
T0649TS282_1.pdb	18.51	0.168
T0649TS285_1.pdb	13.17	0.383
T0649TS286_1.pdb	20.95	0.176
T0649TS294_1.pdb	13.12	0.383
T0649TS298_1.pdb	18.08	0.386
T0649TS300_1.pdb	17.69	0.368
T0649TS301_1.pdb	21.27	0.232
T0649TS315_1.pdb	13.24	0.376
T0649TS330_1.pdb	13.2	0.381
T0649TS333_1.pdb	20.22	0.177
T0649TS335_1.pdb	13.79	0.304
T0649TS343_1.pdb	18.98	0.252
T0649TS344_1.pdb	13.31	0.372
T0649TS350_1.pdb	17.16	0.261
T0649TS358_1.pdb	17.62	0.208
T0649TS365_1.pdb	13.17	0.383
T0649TS370_1.pdb	11.98	0.459
T0649TS373_1.pdb	13.66	0.355
T0649TS381_1.pdb	17.1	0.164
T0649TS388_1.pdb	14.65	0.243
T0649TS405_1.pdb	25.36	0.139
T0649TS413_1.pdb	16.15	0.331
T0649TS419_1.pdb	20.36	0.167
T0649TS424_1.pdb	19.42	0.313
T0649TS428_1.pdb	13.17	0.383
T0649TS430_1.pdb	18.54	0.417
T0649TS433_1.pdb	24.75	0.141
T0649TS434_1.pdb	13.17	0.383
T0649TS435_1.pdb	15.16	0.365
T0649TS439_1.pdb	34.62	0.307
T0649TS453_1.pdb	19.81	0.438
T0649TS458_1.pdb	13.29	0.371
T0649TS463_1.pdb	18.51	0.168
T0649TS464_1.pdb	16.68	0.234
T0649TS473_1.pdb	15.81	0.402
T0649TS475_1.pdb	13.17	0.383
T0649TS476_1.pdb	33.98	0.147
T0649TS477_1.pdb	16.9	0.4
T0649TS479_1.pdb	13.76	0.259
T0649TS481_1.pdb	12.92	0.378
T0649TS482_1.pdb	26.07	0.14
T0649TS486_1.pdb	18.08	0.386
T0649TS488_1.pdb	13.39	0.281
T0649TS489_1.pdb	13.17	0.378
T0649TS490_1.pdb	16.95	0.331
T0649TS492_1.pdb	14.65	0.243
T0649TS493_1.pdb	21.35	0.234
T0649TS494_1.pdb	21.85	0.385
T0649TS498_1.pdb	115.83	0.092
T0650.pdb	0	1
T0650TS028_1.pdb	1.43	0.972
T0650TS035_1.pdb	5.64	0.879
T0650TS040_1.pdb	5.7	0.873
T0650TS072_1.pdb	6.56	0.748
T0650TS081_1.pdb	1.59	0.962
T0650TS087_1.pdb	1.71	0.956
T0650TS088_1.pdb	5.84	0.858
T0650TS103_1.pdb	1.57	0.965
T0650TS107_1.pdb	20.84	0.285
T0650TS108_1.pdb	1.68	0.957
T0650TS113_1.pdb	2.11	0.935
T0650TS114_1.pdb	1.63	0.96
T0650TS115_1.pdb	3.55	0.809
T0650TS121_1.pdb	2.43	0.9
T0650TS122_1.pdb	4.87	0.705
T0650TS124_1.pdb	1.59	0.961
T0650TS125_1.pdb	1.64	0.959
T0650TS163_1.pdb	2.97	0.856
T0650TS175_1.pdb	2.92	0.923
T0650TS190_1.pdb	20.84	0.285
T0650TS195_1.pdb	22.1	0.284
T0650TS198_1.pdb	1.63	0.96
T0650TS204_1.pdb	5.92	0.864
T0650TS222_1.pdb	1.5	0.964
T0650TS223_1.pdb	1.4	0.974
T0650TS238_1.pdb	1.63	0.96
T0650TS258_1.pdb	6.07	0.708
T0650TS261_1.pdb	1.63	0.96
T0650TS273_1.pdb	5.65	0.874
T0650TS275_1.pdb	1.74	0.955
T0650TS277_1.pdb	5.38	0.837
T0650TS286_1.pdb	2.4	0.907
T0650TS292_1.pdb	1.71	0.957
T0650TS330_1.pdb	1.34	0.974
T0650TS333_1.pdb	1.88	0.944
T0650TS335_1.pdb	2.87	0.865
T0650TS343_1.pdb	3.54	0.84
T0650TS348_1.pdb	2.8	0.867
T0650TS370_1.pdb	1.66	0.957
T0650TS375_1.pdb	5.85	0.869
T0650TS381_1.pdb	2.58	0.896
T0650TS411_1.pdb	1.6	0.963
T0650TS413_1.pdb	1.79	0.953
T0650TS419_1.pdb	5.67	0.656
T0650TS424_1.pdb	1.61	0.961
T0650TS430_1.pdb	1.4	0.974
T0650TS439_1.pdb	1.5	0.968
T0650TS456_1.pdb	1.6	0.963
T0650TS457_1.pdb	2.58	0.906
T0650TS463_1.pdb	2.82	0.866
T0650TS464_1.pdb	5.89	0.865
T0650TS476_1.pdb	5.09	0.703
T0650TS486_1.pdb	4.79	0.706
T0650TS488_1.pdb	1.36	0.975
T0650TS492_1.pdb	22.1	0.284
T0650TS498_1.pdb	3.37	0.908
T0651.pdb	0	1
T0651TS026_1.pdb	14.46	0.444
T0651TS027_1.pdb	15.75	0.413
T0651TS028_1.pdb	26.27	0.377
T0651TS029_1.pdb	15.02	0.439
T0651TS035_1.pdb	15.05	0.448
T0651TS043_1.pdb	21.81	0.413
T0651TS045_1.pdb	12.19	0.405
T0651TS072_1.pdb	18.31	0.402
T0651TS077_1.pdb	19.16	0.189
T0651TS079_1.pdb	16.16	0.43
T0651TS081_1.pdb	17.32	0.439
T0651TS087_1.pdb	17.44	0.394
T0651TS088_1.pdb	28.9	0.355
T0651TS098_1.pdb	18.99	0.223
T0651TS103_1.pdb	19.5	0.415
T0651TS107_1.pdb	20.67	0.198
T0651TS108_1.pdb	15.69	0.411
T0651TS111_1.pdb	20.12	0.358
T0651TS113_1.pdb	15.66	0.409
T0651TS114_1.pdb	17.79	0.397
T0651TS115_1.pdb	21.48	0.379
T0651TS117_1.pdb	23.86	0.184
T0651TS121_1.pdb	15.58	0.415
T0651TS122_1.pdb	19.4	0.425
T0651TS124_1.pdb	26.61	0.399
T0651TS125_1.pdb	21.3	0.403
T0651TS130_1.pdb	15.05	0.448
T0651TS141_1.pdb	12.98	0.455
T0651TS148_1.pdb	23.66	0.353
T0651TS163_1.pdb	15.01	0.408
T0651TS164_1.pdb	13.5	0.486
T0651TS172_1.pdb	18.72	0.252
T0651TS175_1.pdb	15.48	0.447
T0651TS178_1.pdb	21.21	0.422
T0651TS190_1.pdb	20.67	0.198
T0651TS195_1.pdb	17.75	0.299
T0651TS197_1.pdb	14.49	0.445
T0651TS198_1.pdb	20.58	0.366
T0651TS201_1.pdb	18.1	0.346
T0651TS222_1.pdb	22.04	0.373
T0651TS223_1.pdb	12.13	0.437
T0651TS237_1.pdb	14.95	0.449
T0651TS238_1.pdb	20.58	0.366
T0651TS246_1.pdb	19.85	0.192
T0651TS258_1.pdb	16.94	0.37
T0651TS259_1.pdb	17.11	0.384
T0651TS261_1.pdb	16.57	0.384
T0651TS265_1.pdb	20.76	0.171
T0651TS267_1.pdb	15.05	0.448
T0651TS273_1.pdb	84.11	0.376
T0651TS277_1.pdb	21.21	0.422
T0651TS280_1.pdb	14.46	0.444
T0651TS281_1.pdb	13.96	0.413
T0651TS282_1.pdb	18.57	0.354
T0651TS285_1.pdb	14.46	0.444
T0651TS286_1.pdb	14.03	0.426
T0651TS292_1.pdb	12.49	0.499
T0651TS294_1.pdb	17.79	0.397
T0651TS300_1.pdb	16.9	0.388
T0651TS301_1.pdb	15.79	0.41
T0651TS315_1.pdb	19.17	0.432
T0651TS330_1.pdb	12.49	0.499
T0651TS333_1.pdb	14.54	0.407
T0651TS335_1.pdb	17.4	0.39
T0651TS343_1.pdb	19.15	0.369
T0651TS344_1.pdb	12.23	0.48
T0651TS348_1.pdb	15.02	0.432
T0651TS350_1.pdb	13.5	0.486
T0651TS365_1.pdb	14.46	0.444
T0651TS370_1.pdb	13.26	0.448
T0651TS373_1.pdb	13.88	0.454
T0651TS376_1.pdb	26.05	0.149
T0651TS381_1.pdb	15.53	0.386
T0651TS388_1.pdb	10.59	0.462
T0651TS405_1.pdb	18.96	0.414
T0651TS411_1.pdb	23.2	0.36
T0651TS413_1.pdb	19.75	0.385
T0651TS419_1.pdb	19.18	0.321
T0651TS424_1.pdb	17.98	0.427
T0651TS428_1.pdb	15.05	0.448
T0651TS430_1.pdb	12.13	0.437
T0651TS433_1.pdb	29.08	0.134
T0651TS434_1.pdb	17.79	0.397
T0651TS439_1.pdb	14.05	0.434
T0651TS453_1.pdb	16.3	0.427
T0651TS456_1.pdb	23.66	0.353
T0651TS457_1.pdb	16.75	0.4
T0651TS458_1.pdb	16.89	0.42
T0651TS463_1.pdb	20.12	0.354
T0651TS473_1.pdb	19.21	0.367
T0651TS475_1.pdb	10.27	0.441
T0651TS476_1.pdb	29.06	0.344
T0651TS477_1.pdb	14.82	0.421
T0651TS481_1.pdb	18.11	0.368
T0651TS482_1.pdb	23.09	0.166
T0651TS488_1.pdb	15.52	0.384
T0651TS489_1.pdb	16.08	0.39
T0651TS490_1.pdb	17.69	0.37
T0651TS492_1.pdb	20.5	0.226
T0651TS493_1.pdb	18.47	0.414
T0651TS498_1.pdb	90.93	0.364
T0658.pdb	0	1
T0658TS026_1.pdb	12.84	0.686
T0658TS027_1.pdb	12.46	0.697
T0658TS028_1.pdb	12.57	0.677
T0658TS035_1.pdb	12.82	0.698
T0658TS043_1.pdb	11.57	0.705
T0658TS045_1.pdb	12.55	0.679
T0658TS072_1.pdb	18.85	0.654
T0658TS079_1.pdb	15.51	0.659
T0658TS081_1.pdb	12.56	0.695
T0658TS087_1.pdb	11.66	0.7
T0658TS103_1.pdb	13.75	0.673
T0658TS107_1.pdb	25.09	0.205
T0658TS108_1.pdb	15.21	0.689
T0658TS111_1.pdb	20.87	0.424
T0658TS112_1.pdb	36.77	0.658
T0658TS113_1.pdb	15.33	0.649
T0658TS114_1.pdb	12.91	0.693
T0658TS115_1.pdb	47.89	0.626
T0658TS117_1.pdb	24.16	0.178
T0658TS121_1.pdb	21.41	0.626
T0658TS122_1.pdb	18.01	0.649
T0658TS124_1.pdb	32.22	0.654
T0658TS125_1.pdb	12.92	0.685
T0658TS130_1.pdb	12.87	0.687
T0658TS141_1.pdb	10.82	0.705
T0658TS148_1.pdb	16.9	0.532
T0658TS163_1.pdb	12.69	0.676
T0658TS164_1.pdb	13.71	0.654
T0658TS175_1.pdb	29.64	0.641
T0658TS178_1.pdb	12.82	0.655
T0658TS190_1.pdb	25.09	0.205
T0658TS195_1.pdb	26.11	0.192
T0658TS197_1.pdb	12.62	0.694
T0658TS198_1.pdb	20.79	0.631
T0658TS201_1.pdb	15.6	0.649
T0658TS222_1.pdb	12.67	0.685
T0658TS223_1.pdb	11.85	0.706
T0658TS237_1.pdb	12.38	0.698
T0658TS238_1.pdb	16.3	0.625
T0658TS247_1.pdb	15.02	0.537
T0658TS258_1.pdb	13.13	0.645
T0658TS261_1.pdb	15.51	0.655
T0658TS265_1.pdb	14.53	0.646
T0658TS267_1.pdb	12.84	0.686
T0658TS273_1.pdb	104.55	0.634
T0658TS277_1.pdb	12.82	0.655
T0658TS280_1.pdb	13.1	0.693
T0658TS281_1.pdb	12.92	0.685
T0658TS282_1.pdb	13.97	0.667
T0658TS285_1.pdb	12.84	0.686
T0658TS286_1.pdb	12.72	0.677
T0658TS294_1.pdb	12.84	0.686
T0658TS298_1.pdb	19.29	0.652
T0658TS300_1.pdb	12.52	0.692
T0658TS301_1.pdb	12.56	0.694
T0658TS330_1.pdb	14.91	0.675
T0658TS333_1.pdb	12.62	0.678
T0658TS335_1.pdb	13.1	0.693
T0658TS343_1.pdb	11.94	0.693
T0658TS344_1.pdb	12.83	0.687
T0658TS348_1.pdb	13.09	0.674
T0658TS350_1.pdb	9	0.76
T0658TS365_1.pdb	12.84	0.686
T0658TS370_1.pdb	13.03	0.685
T0658TS373_1.pdb	13.06	0.689
T0658TS375_1.pdb	12.89	0.659
T0658TS381_1.pdb	13.69	0.613
T0658TS388_1.pdb	9.1	0.75
T0658TS405_1.pdb	12.59	0.692
T0658TS411_1.pdb	13.05	0.667
T0658TS413_1.pdb	13.23	0.629
T0658TS419_1.pdb	13.88	0.619
T0658TS424_1.pdb	12.6	0.702
T0658TS428_1.pdb	12.84	0.686
T0658TS430_1.pdb	11.85	0.706
T0658TS434_1.pdb	12.91	0.693
T0658TS439_1.pdb	97.7	0.637
T0658TS453_1.pdb	16.27	0.646
T0658TS456_1.pdb	14.19	0.591
T0658TS457_1.pdb	12.1	0.665
T0658TS458_1.pdb	12.55	0.692
T0658TS463_1.pdb	12.22	0.682
T0658TS473_1.pdb	18.88	0.658
T0658TS474_1.pdb	24.86	0.189
T0658TS475_1.pdb	12.56	0.696
T0658TS476_1.pdb	116.07	0.55
T0658TS477_1.pdb	13.25	0.686
T0658TS481_1.pdb	12.58	0.697
T0658TS482_1.pdb	33.03	0.15
T0658TS488_1.pdb	13.31	0.688
T0658TS489_1.pdb	12.72	0.688
T0658TS490_1.pdb	14.88	0.662
T0658TS492_1.pdb	26.11	0.192
T0658TS493_1.pdb	15.96	0.674
T0658TS498_1.pdb	101.51	0.628
T0659.pdb	0	1
T0659TS026_1.pdb	0.89	0.927
T0659TS028_1.pdb	1.11	0.905
T0659TS035_1.pdb	1.1	0.906
T0659TS040_1.pdb	1.15	0.896
T0659TS072_1.pdb	1.1	0.902
T0659TS081_1.pdb	1.1	0.905
T0659TS087_1.pdb	1.22	0.882
T0659TS088_1.pdb	1.09	0.901
T0659TS098_1.pdb	10.88	0.245
T0659TS103_1.pdb	0.96	0.92
T0659TS107_1.pdb	12.64	0.242
T0659TS108_1.pdb	1.22	0.883
T0659TS112_1.pdb	1.42	0.878
T0659TS113_1.pdb	1.16	0.892
T0659TS114_1.pdb	1.02	0.92
T0659TS115_1.pdb	1.02	0.908
T0659TS116_1.pdb	17.98	0.154
T0659TS121_1.pdb	1.17	0.892
T0659TS122_1.pdb	1.08	0.908
T0659TS124_1.pdb	2.37	0.904
T0659TS125_1.pdb	0.89	0.927
T0659TS130_1.pdb	1.02	0.92
T0659TS148_1.pdb	1.12	0.899
T0659TS163_1.pdb	1.04	0.907
T0659TS175_1.pdb	1.89	0.781
T0659TS190_1.pdb	4.75	0.403
T0659TS195_1.pdb	12.56	0.282
T0659TS198_1.pdb	1.38	0.896
T0659TS204_1.pdb	1.18	0.901
T0659TS222_1.pdb	0.96	0.931
T0659TS223_1.pdb	1.38	0.884
T0659TS238_1.pdb	1.21	0.886
T0659TS247_1.pdb	1.18	0.892
T0659TS258_1.pdb	1.18	0.893
T0659TS261_1.pdb	1.06	0.913
T0659TS265_1.pdb	7.15	0.558
T0659TS267_1.pdb	1.05	0.913
T0659TS273_1.pdb	1.1	0.898
T0659TS275_1.pdb	1.28	0.885
T0659TS277_1.pdb	1.55	0.832
T0659TS280_1.pdb	1.11	0.899
T0659TS281_1.pdb	0.89	0.927
T0659TS286_1.pdb	1.04	0.911
T0659TS292_1.pdb	1.2	0.889
T0659TS294_1.pdb	1.02	0.921
T0659TS301_1.pdb	1.22	0.883
T0659TS330_1.pdb	1.13	0.904
T0659TS333_1.pdb	1.05	0.909
T0659TS335_1.pdb	1.32	0.865
T0659TS343_1.pdb	1.12	0.918
T0659TS348_1.pdb	1.03	0.923
T0659TS365_1.pdb	1.01	0.924
T0659TS370_1.pdb	1.4	0.88
T0659TS375_1.pdb	1.27	0.89
T0659TS376_1.pdb	1.53	0.86
T0659TS381_1.pdb	1.27	0.884
T0659TS388_1.pdb	1.05	0.908
T0659TS411_1.pdb	0.95	0.927
T0659TS413_1.pdb	1.17	0.891
T0659TS419_1.pdb	1.3	0.873
T0659TS424_1.pdb	0.96	0.929
T0659TS428_1.pdb	1.02	0.921
T0659TS430_1.pdb	1.38	0.884
T0659TS434_1.pdb	1.02	0.921
T0659TS439_1.pdb	1	0.924
T0659TS456_1.pdb	0.95	0.927
T0659TS457_1.pdb	1.38	0.863
T0659TS462_1.pdb	8.47	0.236
T0659TS463_1.pdb	1.17	0.893
T0659TS464_1.pdb	1.38	0.857
T0659TS476_1.pdb	1.09	0.899
T0659TS486_1.pdb	1.03	0.914
T0659TS488_1.pdb	1.4	0.86
T0659TS492_1.pdb	12.51	0.247
T0659TS494_1.pdb	1.28	0.88
T0659TS498_1.pdb	1.03	0.909
T0661.pdb	0	1
T0661TS026_1.pdb	2.9	0.869
T0661TS028_1.pdb	3.4	0.813
T0661TS035_1.pdb	2.82	0.87
T0661TS072_1.pdb	3.4	0.85
T0661TS081_1.pdb	3.06	0.847
T0661TS087_1.pdb	3.83	0.819
T0661TS088_1.pdb	3.81	0.832
T0661TS103_1.pdb	3.79	0.837
T0661TS107_1.pdb	17.5	0.255
T0661TS108_1.pdb	2.88	0.844
T0661TS112_1.pdb	3.38	0.864
T0661TS113_1.pdb	3	0.865
T0661TS114_1.pdb	3	0.853
T0661TS115_1.pdb	3.45	0.834
T0661TS121_1.pdb	2.89	0.863
T0661TS122_1.pdb	3.05	0.847
T0661TS124_1.pdb	2.83	0.856
T0661TS125_1.pdb	3.24	0.842
T0661TS130_1.pdb	2.78	0.871
T0661TS163_1.pdb	2.9	0.869
T0661TS175_1.pdb	4.38	0.701
T0661TS190_1.pdb	17.5	0.255
T0661TS195_1.pdb	17.09	0.278
T0661TS198_1.pdb	3.61	0.852
T0661TS222_1.pdb	2.88	0.877
T0661TS223_1.pdb	3.05	0.861
T0661TS238_1.pdb	3	0.861
T0661TS247_1.pdb	5.87	0.778
T0661TS258_1.pdb	3.15	0.847
T0661TS261_1.pdb	3.29	0.837
T0661TS265_1.pdb	9.88	0.68
T0661TS267_1.pdb	3.24	0.858
T0661TS273_1.pdb	2.92	0.865
T0661TS277_1.pdb	3.1	0.844
T0661TS280_1.pdb	3.73	0.855
T0661TS281_1.pdb	2.9	0.869
T0661TS286_1.pdb	2.98	0.865
T0661TS294_1.pdb	2.8	0.869
T0661TS301_1.pdb	2.88	0.844
T0661TS302_1.pdb	3.22	0.856
T0661TS330_1.pdb	2.66	0.877
T0661TS333_1.pdb	3.75	0.852
T0661TS335_1.pdb	2.97	0.863
T0661TS343_1.pdb	2.53	0.868
T0661TS348_1.pdb	3.88	0.841
T0661TS365_1.pdb	2.95	0.864
T0661TS370_1.pdb	3.03	0.867
T0661TS376_1.pdb	40.79	0.141
T0661TS381_1.pdb	3.04	0.828
T0661TS388_1.pdb	3.29	0.848
T0661TS413_1.pdb	2.88	0.864
T0661TS419_1.pdb	3.42	0.823
T0661TS424_1.pdb	2.93	0.862
T0661TS428_1.pdb	3.24	0.858
T0661TS430_1.pdb	3.05	0.861
T0661TS434_1.pdb	2.8	0.869
T0661TS439_1.pdb	4.59	0.801
T0661TS457_1.pdb	2.89	0.863
T0661TS463_1.pdb	3.02	0.849
T0661TS476_1.pdb	3.31	0.846
T0661TS486_1.pdb	3.04	0.847
T0661TS488_1.pdb	3.19	0.864
T0661TS492_1.pdb	18.66	0.271
T0661TS498_1.pdb	2.81	0.868
T0662.pdb	0	1
T0662TS026_1.pdb	1.99	0.784
T0662TS028_1.pdb	2.26	0.777
T0662TS035_1.pdb	1.81	0.816
T0662TS072_1.pdb	2.25	0.761
T0662TS081_1.pdb	2.17	0.78
T0662TS087_1.pdb	2.04	0.782
T0662TS088_1.pdb	2.38	0.77
T0662TS098_1.pdb	10.61	0.227
T0662TS103_1.pdb	2.03	0.78
T0662TS107_1.pdb	2.69	0.713
T0662TS108_1.pdb	2.01	0.78
T0662TS112_1.pdb	2.33	0.769
T0662TS113_1.pdb	1.95	0.794
T0662TS114_1.pdb	1.84	0.811
T0662TS115_1.pdb	2.49	0.771
T0662TS121_1.pdb	2.09	0.802
T0662TS122_1.pdb	1.99	0.784
T0662TS124_1.pdb	11.87	0.23
T0662TS125_1.pdb	2.18	0.775
T0662TS130_1.pdb	1.8	0.818
T0662TS148_1.pdb	3.45	0.695
T0662TS163_1.pdb	2.15	0.775
T0662TS175_1.pdb	1.85	0.802
T0662TS190_1.pdb	2.27	0.822
T0662TS195_1.pdb	1.8	0.865
T0662TS198_1.pdb	2.64	0.727
T0662TS221_1.pdb	2.33	0.763
T0662TS222_1.pdb	2.37	0.762
T0662TS223_1.pdb	2.23	0.774
T0662TS238_1.pdb	2.1	0.781
T0662TS247_1.pdb	2.91	0.638
T0662TS258_1.pdb	13.73	0.232
T0662TS261_1.pdb	2.29	0.768
T0662TS267_1.pdb	2.27	0.771
T0662TS273_1.pdb	2.17	0.782
T0662TS277_1.pdb	1.95	0.784
T0662TS280_1.pdb	2.17	0.782
T0662TS281_1.pdb	2.01	0.78
T0662TS286_1.pdb	8.99	0.356
T0662TS292_1.pdb	2.03	0.78
T0662TS294_1.pdb	1.99	0.784
T0662TS301_1.pdb	2.01	0.78
T0662TS302_1.pdb	2.49	0.742
T0662TS330_1.pdb	1.56	0.86
T0662TS333_1.pdb	2.5	0.707
T0662TS335_1.pdb	1.83	0.817
T0662TS343_1.pdb	2.19	0.774
T0662TS348_1.pdb	2.37	0.741
T0662TS365_1.pdb	1.99	0.784
T0662TS370_1.pdb	2.23	0.768
T0662TS375_1.pdb	4.77	0.544
T0662TS376_1.pdb	12.47	0.249
T0662TS381_1.pdb	2.14	0.767
T0662TS388_1.pdb	2.69	0.713
T0662TS413_1.pdb	2.09	0.765
T0662TS419_1.pdb	2.77	0.679
T0662TS424_1.pdb	2.17	0.78
T0662TS428_1.pdb	2.27	0.771
T0662TS430_1.pdb	2.23	0.774
T0662TS434_1.pdb	1.99	0.784
T0662TS439_1.pdb	1.87	0.81
T0662TS457_1.pdb	2.52	0.679
T0662TS462_1.pdb	11.62	0.211
T0662TS463_1.pdb	2.41	0.739
T0662TS464_1.pdb	2.63	0.731
T0662TS476_1.pdb	2.24	0.774
T0662TS486_1.pdb	1.97	0.786
T0662TS488_1.pdb	2	0.787
T0662TS492_1.pdb	1.9	0.869
T0662TS494_1.pdb	2.16	0.759
T0662TS498_1.pdb	2.34	0.772
T0663.pdb	0	1
T0663TS024_1.pdb	11.74	0.394
T0663TS026_1.pdb	14.1	0.433
T0663TS027_1.pdb	11.18	0.437
T0663TS029_1.pdb	16.68	0.38
T0663TS035_1.pdb	10.77	0.443
T0663TS043_1.pdb	10.81	0.393
T0663TS045_1.pdb	10.62	0.435
T0663TS072_1.pdb	16.27	0.372
T0663TS077_1.pdb	17.84	0.22
T0663TS079_1.pdb	16.31	0.426
T0663TS081_1.pdb	12.12	0.444
T0663TS087_1.pdb	16.51	0.372
T0663TS101_1.pdb	12.41	0.443
T0663TS103_1.pdb	13.35	0.418
T0663TS107_1.pdb	12.42	0.292
T0663TS108_1.pdb	11.61	0.461
T0663TS111_1.pdb	15.85	0.29
T0663TS112_1.pdb	68.01	0.101
T0663TS113_1.pdb	15.29	0.33
T0663TS114_1.pdb	11.57	0.439
T0663TS115_1.pdb	17.78	0.368
T0663TS117_1.pdb	19.46	0.138
T0663TS121_1.pdb	12.46	0.442
T0663TS122_1.pdb	13.98	0.357
T0663TS124_1.pdb	10.79	0.433
T0663TS125_1.pdb	13.33	0.435
T0663TS130_1.pdb	11.74	0.441
T0663TS141_1.pdb	17.52	0.414
T0663TS148_1.pdb	17.09	0.156
T0663TS152_1.pdb	10.21	0.308
T0663TS163_1.pdb	17.13	0.354
T0663TS164_1.pdb	23.36	0.388
T0663TS172_1.pdb	11.53	0.354
T0663TS175_1.pdb	14.37	0.446
T0663TS178_1.pdb	16.47	0.36
T0663TS190_1.pdb	12.13	0.401
T0663TS195_1.pdb	17.76	0.387
T0663TS197_1.pdb	13.04	0.444
T0663TS198_1.pdb	12.87	0.448
T0663TS201_1.pdb	13.59	0.335
T0663TS222_1.pdb	12.07	0.443
T0663TS223_1.pdb	13.4	0.354
T0663TS237_1.pdb	11.64	0.442
T0663TS238_1.pdb	12.87	0.448
T0663TS246_1.pdb	16.06	0.272
T0663TS247_1.pdb	17.25	0.168
T0663TS258_1.pdb	17.71	0.17
T0663TS259_1.pdb	20.13	0.137
T0663TS261_1.pdb	17.13	0.377
T0663TS265_1.pdb	18.43	0.168
T0663TS267_1.pdb	14.1	0.433
T0663TS273_1.pdb	17.86	0.371
T0663TS277_1.pdb	16.47	0.36
T0663TS280_1.pdb	12.49	0.439
T0663TS281_1.pdb	10.77	0.443
T0663TS282_1.pdb	17.71	0.323
T0663TS285_1.pdb	11.74	0.441
T0663TS286_1.pdb	15.31	0.401
T0663TS294_1.pdb	12.79	0.442
T0663TS298_1.pdb	20.09	0.355
T0663TS300_1.pdb	16.4	0.355
T0663TS301_1.pdb	14.97	0.418
T0663TS315_1.pdb	12.87	0.44
T0663TS330_1.pdb	16.84	0.388
T0663TS333_1.pdb	13.28	0.394
T0663TS335_1.pdb	12.49	0.439
T0663TS343_1.pdb	16.71	0.356
T0663TS348_1.pdb	12.59	0.397
T0663TS350_1.pdb	17.86	0.382
T0663TS365_1.pdb	14.1	0.433
T0663TS370_1.pdb	13.76	0.44
T0663TS373_1.pdb	11.7	0.379
T0663TS376_1.pdb	68.36	0.119
T0663TS381_1.pdb	10.33	0.446
T0663TS388_1.pdb	12.44	0.405
T0663TS405_1.pdb	15.6	0.421
T0663TS411_1.pdb	16.06	0.391
T0663TS413_1.pdb	12.71	0.431
T0663TS419_1.pdb	17.71	0.17
T0663TS424_1.pdb	13.32	0.434
T0663TS428_1.pdb	11.74	0.441
T0663TS430_1.pdb	13.4	0.354
T0663TS433_1.pdb	19.12	0.178
T0663TS434_1.pdb	11.58	0.439
T0663TS435_1.pdb	12.91	0.423
T0663TS439_1.pdb	14.61	0.358
T0663TS453_1.pdb	12.53	0.442
T0663TS457_1.pdb	12.2	0.395
T0663TS458_1.pdb	13.12	0.435
T0663TS463_1.pdb	17.05	0.35
T0663TS473_1.pdb	12.69	0.435
T0663TS474_1.pdb	19.27	0.183
T0663TS475_1.pdb	16.93	0.408
T0663TS476_1.pdb	18.26	0.357
T0663TS477_1.pdb	10.14	0.442
T0663TS479_1.pdb	16.82	0.412
T0663TS481_1.pdb	11.63	0.441
T0663TS482_1.pdb	23.37	0.136
T0663TS488_1.pdb	14.1	0.433
T0663TS489_1.pdb	14.97	0.405
T0663TS490_1.pdb	12.22	0.432
T0663TS492_1.pdb	12.44	0.344
T0663TS493_1.pdb	11.98	0.414
T0663TS498_1.pdb	18.38	0.354
T0664.pdb	0	1
T0664TS026_1.pdb	2.99	0.939
T0664TS028_1.pdb	2.85	0.934
T0664TS035_1.pdb	2.81	0.934
T0664TS040_1.pdb	3.26	0.908
T0664TS072_1.pdb	2.88	0.931
T0664TS081_1.pdb	2.65	0.939
T0664TS087_1.pdb	2.96	0.923
T0664TS103_1.pdb	2.68	0.939
T0664TS107_1.pdb	24.98	0.274
T0664TS108_1.pdb	2.7	0.941
T0664TS112_1.pdb	3.62	0.921
T0664TS113_1.pdb	5.8	0.832
T0664TS114_1.pdb	2.83	0.935
T0664TS115_1.pdb	2.89	0.935
T0664TS121_1.pdb	4.34	0.862
T0664TS122_1.pdb	2.99	0.939
T0664TS124_1.pdb	10.46	0.785
T0664TS125_1.pdb	3.44	0.928
T0664TS130_1.pdb	2.7	0.941
T0664TS148_1.pdb	3.77	0.898
T0664TS163_1.pdb	4.93	0.853
T0664TS175_1.pdb	2.71	0.929
T0664TS190_1.pdb	24.98	0.274
T0664TS195_1.pdb	28.85	0.183
T0664TS198_1.pdb	4.07	0.91
T0664TS204_1.pdb	3.16	0.914
T0664TS221_1.pdb	3.02	0.933
T0664TS222_1.pdb	2.88	0.932
T0664TS223_1.pdb	2.84	0.936
T0664TS238_1.pdb	4.07	0.91
T0664TS247_1.pdb	6.65	0.861
T0664TS258_1.pdb	4.37	0.861
T0664TS261_1.pdb	3.5	0.91
T0664TS267_1.pdb	3.4	0.911
T0664TS273_1.pdb	3.41	0.907
T0664TS275_1.pdb	3.58	0.897
T0664TS277_1.pdb	2.76	0.93
T0664TS280_1.pdb	2.99	0.939
T0664TS281_1.pdb	2.99	0.939
T0664TS286_1.pdb	3.18	0.922
T0664TS292_1.pdb	3.01	0.93
T0664TS294_1.pdb	2.99	0.939
T0664TS301_1.pdb	2.7	0.941
T0664TS302_1.pdb	4.05	0.902
T0664TS330_1.pdb	3.17	0.93
T0664TS333_1.pdb	3.11	0.925
T0664TS335_1.pdb	3.06	0.922
T0664TS343_1.pdb	3.24	0.929
T0664TS348_1.pdb	3.05	0.937
T0664TS365_1.pdb	2.88	0.932
T0664TS370_1.pdb	2.76	0.936
T0664TS375_1.pdb	3.12	0.916
T0664TS376_1.pdb	5.31	0.829
T0664TS381_1.pdb	6.22	0.83
T0664TS388_1.pdb	4.14	0.906
T0664TS411_1.pdb	2.75	0.934
T0664TS413_1.pdb	4.43	0.917
T0664TS419_1.pdb	3.65	0.896
T0664TS424_1.pdb	2.88	0.932
T0664TS428_1.pdb	3.4	0.911
T0664TS430_1.pdb	2.84	0.936
T0664TS434_1.pdb	2.99	0.939
T0664TS439_1.pdb	3.28	0.921
T0664TS456_1.pdb	2.75	0.934
T0664TS457_1.pdb	4.03	0.897
T0664TS463_1.pdb	3.58	0.921
T0664TS464_1.pdb	3.56	0.9
T0664TS471_1.pdb	5.27	0.874
T0664TS476_1.pdb	2.93	0.93
T0664TS486_1.pdb	3.22	0.936
T0664TS488_1.pdb	3.18	0.916
T0664TS492_1.pdb	28.85	0.183
T0664TS498_1.pdb	3.17	0.918
T0665.pdb	0	1
T0665TS026_1.pdb	1.04	0.864
T0665TS028_1.pdb	0.95	0.859
T0665TS035_1.pdb	0.73	0.927
T0665TS040_1.pdb	1.04	0.863
T0665TS072_1.pdb	1.07	0.856
T0665TS081_1.pdb	1.04	0.866
T0665TS087_1.pdb	0.94	0.881
T0665TS088_1.pdb	2.37	0.701
T0665TS098_1.pdb	10.41	0.298
T0665TS103_1.pdb	1.04	0.863
T0665TS107_1.pdb	5	0.367
T0665TS108_1.pdb	1.31	0.87
T0665TS112_1.pdb	1.04	0.862
T0665TS113_1.pdb	3.28	0.512
T0665TS114_1.pdb	0.87	0.895
T0665TS115_1.pdb	2.02	0.636
T0665TS116_1.pdb	1.32	0.833
T0665TS121_1.pdb	1.35	0.878
T0665TS122_1.pdb	0.98	0.874
T0665TS124_1.pdb	0.89	0.894
T0665TS125_1.pdb	1.03	0.866
T0665TS130_1.pdb	0.87	0.895
T0665TS148_1.pdb	1.04	0.866
T0665TS163_1.pdb	2.17	0.695
T0665TS179_1.pdb	6.71	0.306
T0665TS190_1.pdb	4.58	0.399
T0665TS195_1.pdb	9.3	0.345
T0665TS198_1.pdb	1.02	0.862
T0665TS204_1.pdb	0.97	0.875
T0665TS221_1.pdb	1.01	0.869
T0665TS222_1.pdb	1	0.872
T0665TS223_1.pdb	1.02	0.866
T0665TS238_1.pdb	1.02	0.862
T0665TS247_1.pdb	0.97	0.877
T0665TS258_1.pdb	1.03	0.86
T0665TS261_1.pdb	0.99	0.87
T0665TS267_1.pdb	1.04	0.863
T0665TS273_1.pdb	1.07	0.85
T0665TS275_1.pdb	1.04	0.865
T0665TS277_1.pdb	1	0.859
T0665TS280_1.pdb	1.04	0.864
T0665TS281_1.pdb	1.01	0.869
T0665TS286_1.pdb	1.13	0.88
T0665TS292_1.pdb	0.97	0.874
T0665TS294_1.pdb	1.03	0.86
T0665TS301_1.pdb	1.31	0.87
T0665TS302_1.pdb	2.59	0.602
T0665TS330_1.pdb	0.67	0.931
T0665TS333_1.pdb	1.05	0.866
T0665TS335_1.pdb	0.96	0.865
T0665TS343_1.pdb	1.75	0.697
T0665TS348_1.pdb	0.98	0.872
T0665TS365_1.pdb	0.99	0.873
T0665TS370_1.pdb	1.02	0.855
T0665TS375_1.pdb	1.04	0.867
T0665TS376_1.pdb	12.91	0.3
T0665TS381_1.pdb	3.73	0.718
T0665TS388_1.pdb	3.88	0.539
T0665TS411_1.pdb	1	0.867
T0665TS413_1.pdb	1.01	0.869
T0665TS419_1.pdb	1.04	0.864
T0665TS424_1.pdb	1.19	0.83
T0665TS428_1.pdb	0.99	0.873
T0665TS430_1.pdb	1.02	0.866
T0665TS434_1.pdb	0.67	0.931
T0665TS439_1.pdb	0.89	0.895
T0665TS456_1.pdb	1	0.867
T0665TS457_1.pdb	1.02	0.865
T0665TS462_1.pdb	10.99	0.295
T0665TS463_1.pdb	3.7	0.56
T0665TS464_1.pdb	2.02	0.717
T0665TS471_1.pdb	1.05	0.856
T0665TS476_1.pdb	1.04	0.866
T0665TS486_1.pdb	1.04	0.869
T0665TS488_1.pdb	1.08	0.839
T0665TS492_1.pdb	3.69	0.527
T0665TS494_1.pdb	1.03	0.863
T0665TS498_1.pdb	0.97	0.878
T0667.pdb	0	1
T0667TS028_1.pdb	5.09	0.651
T0667TS035_1.pdb	4.39	0.803
T0667TS072_1.pdb	4.17	0.766
T0667TS081_1.pdb	4.61	0.748
T0667TS087_1.pdb	5.27	0.714
T0667TS088_1.pdb	9.41	0.649
T0667TS098_1.pdb	8.51	0.516
T0667TS103_1.pdb	4.61	0.775
T0667TS107_1.pdb	17.66	0.28
T0667TS108_1.pdb	3.04	0.821
T0667TS112_1.pdb	5.18	0.738
T0667TS113_1.pdb	6.23	0.71
T0667TS114_1.pdb	4.15	0.804
T0667TS121_1.pdb	5.03	0.746
T0667TS122_1.pdb	4.46	0.798
T0667TS124_1.pdb	9.68	0.682
T0667TS125_1.pdb	4.22	0.782
T0667TS163_1.pdb	5.4	0.761
T0667TS175_1.pdb	5.41	0.732
T0667TS190_1.pdb	15.23	0.3
T0667TS195_1.pdb	18.54	0.258
T0667TS198_1.pdb	5.28	0.739
T0667TS204_1.pdb	5.75	0.778
T0667TS221_1.pdb	4.48	0.79
T0667TS222_1.pdb	5.59	0.774
T0667TS223_1.pdb	4.45	0.755
T0667TS238_1.pdb	5.29	0.76
T0667TS247_1.pdb	5.64	0.696
T0667TS258_1.pdb	3.85	0.807
T0667TS261_1.pdb	5.06	0.775
T0667TS273_1.pdb	4.28	0.803
T0667TS277_1.pdb	4.25	0.759
T0667TS286_1.pdb	4.44	0.784
T0667TS292_1.pdb	4.61	0.775
T0667TS330_1.pdb	3.9	0.825
T0667TS333_1.pdb	4.38	0.787
T0667TS335_1.pdb	4.16	0.807
T0667TS343_1.pdb	6.2	0.7
T0667TS348_1.pdb	5.31	0.736
T0667TS370_1.pdb	4.5	0.758
T0667TS381_1.pdb	4	0.76
T0667TS413_1.pdb	5.19	0.784
T0667TS419_1.pdb	3.85	0.807
T0667TS424_1.pdb	4.22	0.782
T0667TS430_1.pdb	4.45	0.755
T0667TS439_1.pdb	4.95	0.772
T0667TS457_1.pdb	6.56	0.618
T0667TS462_1.pdb	17.08	0.179
T0667TS463_1.pdb	5.3	0.728
T0667TS464_1.pdb	3.42	0.788
T0667TS476_1.pdb	4.07	0.796
T0667TS486_1.pdb	4.42	0.799
T0667TS488_1.pdb	3.98	0.81
T0667TS492_1.pdb	17.56	0.339
T0667TS494_1.pdb	5.11	0.773
T0667TS498_1.pdb	4.61	0.775
T0668.pdb	0	1
T0668TS024_1.pdb	12.5	0.283
T0668TS026_1.pdb	8.34	0.324
T0668TS027_1.pdb	8.23	0.311
T0668TS028_1.pdb	12.85	0.171
T0668TS029_1.pdb	8.86	0.298
T0668TS035_1.pdb	8.03	0.316
T0668TS043_1.pdb	10.14	0.207
T0668TS045_1.pdb	9.51	0.305
T0668TS068_1.pdb	9.32	0.245
T0668TS072_1.pdb	12.36	0.246
T0668TS077_1.pdb	13.85	0.225
T0668TS079_1.pdb	8.13	0.317
T0668TS081_1.pdb	9.54	0.271
T0668TS085_1.pdb	9.5	0.24
T0668TS087_1.pdb	15.66	0.252
T0668TS098_1.pdb	17.01	0.188
T0668TS101_1.pdb	8.65	0.302
T0668TS103_1.pdb	8.82	0.268
T0668TS107_1.pdb	8.3	0.335
T0668TS108_1.pdb	11.47	0.271
T0668TS111_1.pdb	9.79	0.243
T0668TS112_1.pdb	12.21	0.168
T0668TS113_1.pdb	10.32	0.318
T0668TS114_1.pdb	7.53	0.323
T0668TS115_1.pdb	18.08	0.26
T0668TS117_1.pdb	11.49	0.232
T0668TS121_1.pdb	7.83	0.351
T0668TS122_1.pdb	12.13	0.222
T0668TS124_1.pdb	10.96	0.236
T0668TS125_1.pdb	9.76	0.304
T0668TS130_1.pdb	9.74	0.268
T0668TS141_1.pdb	11.64	0.266
T0668TS148_1.pdb	13.71	0.217
T0668TS149_1.pdb	10.93	0.251
T0668TS152_1.pdb	8.51	0.26
T0668TS163_1.pdb	10.85	0.226
T0668TS164_1.pdb	9.54	0.287
T0668TS165_1.pdb	11.23	0.242
T0668TS172_1.pdb	10.9	0.276
T0668TS175_1.pdb	11.01	0.222
T0668TS178_1.pdb	7.93	0.323
T0668TS190_1.pdb	11.39	0.25
T0668TS195_1.pdb	8.94	0.279
T0668TS197_1.pdb	7.91	0.345
T0668TS198_1.pdb	14.02	0.193
T0668TS201_1.pdb	11.76	0.266
T0668TS215_1.pdb	13.11	0.27
T0668TS222_1.pdb	10.54	0.252
T0668TS223_1.pdb	12.15	0.24
T0668TS237_1.pdb	7.98	0.332
T0668TS238_1.pdb	12.95	0.213
T0668TS246_1.pdb	12.96	0.24
T0668TS247_1.pdb	14.76	0.176
T0668TS251_1.pdb	11.95	0.247
T0668TS254_1.pdb	9.7	0.318
T0668TS258_1.pdb	13.09	0.177
T0668TS259_1.pdb	13.78	0.207
T0668TS260_1.pdb	10.31	0.242
T0668TS261_1.pdb	11.52	0.226
T0668TS265_1.pdb	12.37	0.194
T0668TS267_1.pdb	8.34	0.324
T0668TS273_1.pdb	13.39	0.211
T0668TS277_1.pdb	11.95	0.234
T0668TS280_1.pdb	9.44	0.267
T0668TS281_1.pdb	7.83	0.351
T0668TS282_1.pdb	9.66	0.267
T0668TS285_1.pdb	8.34	0.324
T0668TS286_1.pdb	11.87	0.25
T0668TS287_1.pdb	11.62	0.257
T0668TS292_1.pdb	11.21	0.27
T0668TS294_1.pdb	10.29	0.242
T0668TS298_1.pdb	11.61	0.237
T0668TS301_1.pdb	11.47	0.236
T0668TS311_1.pdb	11.78	0.235
T0668TS315_1.pdb	9.78	0.383
T0668TS330_1.pdb	8.82	0.268
T0668TS333_1.pdb	10.04	0.268
T0668TS335_1.pdb	11.28	0.28
T0668TS341_1.pdb	12.1	0.234
T0668TS343_1.pdb	12.63	0.207
T0668TS344_1.pdb	7.86	0.315
T0668TS348_1.pdb	9.56	0.235
T0668TS350_1.pdb	9.54	0.287
T0668TS358_1.pdb	8.77	0.309
T0668TS365_1.pdb	8.82	0.268
T0668TS370_1.pdb	14.8	0.232
T0668TS373_1.pdb	10.54	0.248
T0668TS376_1.pdb	22.47	0.184
T0668TS381_1.pdb	11.14	0.225
T0668TS388_1.pdb	9.74	0.268
T0668TS405_1.pdb	7.84	0.336
T0668TS411_1.pdb	9.87	0.292
T0668TS413_1.pdb	11.74	0.24
T0668TS419_1.pdb	12.82	0.235
T0668TS424_1.pdb	9.78	0.304
T0668TS428_1.pdb	8.34	0.324
T0668TS430_1.pdb	12.15	0.24
T0668TS433_1.pdb	9.08	0.231
T0668TS434_1.pdb	8.82	0.269
T0668TS435_1.pdb	12.65	0.223
T0668TS437_1.pdb	12.34	0.226
T0668TS439_1.pdb	22.64	0.196
T0668TS448_1.pdb	11.73	0.216
T0668TS453_1.pdb	13.08	0.213
T0668TS456_1.pdb	9.87	0.292
T0668TS458_1.pdb	7.53	0.323
T0668TS462_1.pdb	16.71	0.193
T0668TS463_1.pdb	13.9	0.249
T0668TS464_1.pdb	10.98	0.207
T0668TS473_1.pdb	10.77	0.219
T0668TS474_1.pdb	11.81	0.228
T0668TS475_1.pdb	9.74	0.268
T0668TS476_1.pdb	21.5	0.188
T0668TS477_1.pdb	10.6	0.287
T0668TS479_1.pdb	8.26	0.344
T0668TS481_1.pdb	10.74	0.262
T0668TS482_1.pdb	19.29	0.229
T0668TS486_1.pdb	11.37	0.226
T0668TS488_1.pdb	10.94	0.25
T0668TS489_1.pdb	8.29	0.326
T0668TS490_1.pdb	9.79	0.299
T0668TS492_1.pdb	8.54	0.321
T0668TS493_1.pdb	12.54	0.228
T0668TS494_1.pdb	10.97	0.208
T0668TS498_1.pdb	13.3	0.229
T0671.pdb	0	1
T0671TS024_1.pdb	18.06	0.269
T0671TS026_1.pdb	14.44	0.411
T0671TS027_1.pdb	13.36	0.435
T0671TS029_1.pdb	13.72	0.413
T0671TS035_1.pdb	18.9	0.372
T0671TS043_1.pdb	13.61	0.422
T0671TS045_1.pdb	17.76	0.424
T0671TS072_1.pdb	14.46	0.414
T0671TS079_1.pdb	20.86	0.362
T0671TS081_1.pdb	14.63	0.428
T0671TS087_1.pdb	14.17	0.412
T0671TS101_1.pdb	13.81	0.424
T0671TS103_1.pdb	14.65	0.414
T0671TS107_1.pdb	25.05	0.174
T0671TS108_1.pdb	13.69	0.421
T0671TS111_1.pdb	21.55	0.263
T0671TS112_1.pdb	29.87	0.287
T0671TS113_1.pdb	18.08	0.451
T0671TS114_1.pdb	18.8	0.369
T0671TS115_1.pdb	14.91	0.415
T0671TS117_1.pdb	16.66	0.294
T0671TS121_1.pdb	14.74	0.402
T0671TS124_1.pdb	13.65	0.437
T0671TS125_1.pdb	13.97	0.409
T0671TS130_1.pdb	15.21	0.423
T0671TS148_1.pdb	15.88	0.372
T0671TS163_1.pdb	14.7	0.386
T0671TS164_1.pdb	15.21	0.423
T0671TS172_1.pdb	17.53	0.309
T0671TS175_1.pdb	14.21	0.423
T0671TS178_1.pdb	15.09	0.417
T0671TS190_1.pdb	25.05	0.174
T0671TS195_1.pdb	26.83	0.165
T0671TS197_1.pdb	14.55	0.423
T0671TS201_1.pdb	17.29	0.342
T0671TS222_1.pdb	12.21	0.445
T0671TS223_1.pdb	14.44	0.411
T0671TS237_1.pdb	18	0.421
T0671TS238_1.pdb	16.56	0.396
T0671TS247_1.pdb	14.63	0.41
T0671TS254_1.pdb	20.28	0.274
T0671TS258_1.pdb	30.61	0.312
T0671TS259_1.pdb	17.92	0.317
T0671TS261_1.pdb	23.21	0.318
T0671TS265_1.pdb	17.02	0.402
T0671TS267_1.pdb	15.21	0.423
T0671TS273_1.pdb	16.03	0.4
T0671TS277_1.pdb	15.09	0.417
T0671TS280_1.pdb	14.4	0.406
T0671TS281_1.pdb	13.86	0.412
T0671TS282_1.pdb	18.34	0.351
T0671TS285_1.pdb	13.93	0.411
T0671TS292_1.pdb	14.65	0.414
T0671TS294_1.pdb	15.21	0.423
T0671TS301_1.pdb	13.69	0.421
T0671TS315_1.pdb	15.91	0.409
T0671TS330_1.pdb	15.21	0.423
T0671TS335_1.pdb	22.76	0.338
T0671TS343_1.pdb	14.5	0.415
T0671TS344_1.pdb	15.29	0.421
T0671TS348_1.pdb	14.25	0.405
T0671TS350_1.pdb	15.19	0.424
T0671TS365_1.pdb	15.21	0.423
T0671TS370_1.pdb	12.57	0.448
T0671TS373_1.pdb	19.25	0.328
T0671TS376_1.pdb	27.37	0.169
T0671TS381_1.pdb	23.33	0.374
T0671TS388_1.pdb	15.21	0.423
T0671TS411_1.pdb	15.88	0.372
T0671TS413_1.pdb	14.18	0.432
T0671TS419_1.pdb	13.53	0.435
T0671TS424_1.pdb	13.86	0.412
T0671TS428_1.pdb	13.93	0.411
T0671TS430_1.pdb	14.44	0.411
T0671TS433_1.pdb	27.16	0.141
T0671TS434_1.pdb	14.44	0.411
T0671TS435_1.pdb	14.04	0.413
T0671TS439_1.pdb	14.06	0.403
T0671TS453_1.pdb	14.72	0.405
T0671TS456_1.pdb	15.88	0.372
T0671TS457_1.pdb	16.07	0.354
T0671TS458_1.pdb	17.2	0.401
T0671TS463_1.pdb	21.41	0.274
T0671TS464_1.pdb	15.52	0.349
T0671TS473_1.pdb	17.38	0.287
T0671TS474_1.pdb	16.64	0.374
T0671TS475_1.pdb	12.58	0.412
T0671TS476_1.pdb	226.47	0.22
T0671TS479_1.pdb	14.9	0.418
T0671TS481_1.pdb	14	0.41
T0671TS482_1.pdb	29.52	0.152
T0671TS488_1.pdb	21.21	0.331
T0671TS489_1.pdb	13.95	0.409
T0671TS490_1.pdb	14.19	0.422
T0671TS492_1.pdb	26.83	0.165
T0671TS493_1.pdb	13.83	0.415
T0671TS498_1.pdb	15.82	0.399
T0672.pdb	0	1
T0672TS035_1.pdb	5.95	0.784
T0672TS072_1.pdb	8.5	0.758
T0672TS081_1.pdb	6.2	0.802
T0672TS087_1.pdb	7.62	0.737
T0672TS088_1.pdb	8.88	0.744
T0672TS098_1.pdb	8.82	0.662
T0672TS103_1.pdb	8.23	0.767
T0672TS107_1.pdb	20.18	0.224
T0672TS108_1.pdb	6.54	0.784
T0672TS112_1.pdb	5.97	0.805
T0672TS113_1.pdb	8.75	0.734
T0672TS114_1.pdb	5.85	0.785
T0672TS121_1.pdb	6.68	0.78
T0672TS122_1.pdb	7.41	0.788
T0672TS124_1.pdb	7.34	0.763
T0672TS125_1.pdb	6.14	0.806
T0672TS148_1.pdb	5.87	0.792
T0672TS163_1.pdb	7.63	0.718
T0672TS175_1.pdb	7.1	0.76
T0672TS190_1.pdb	20.18	0.224
T0672TS195_1.pdb	23.14	0.197
T0672TS198_1.pdb	7.07	0.756
T0672TS222_1.pdb	8.56	0.768
T0672TS223_1.pdb	6.53	0.783
T0672TS238_1.pdb	7.66	0.763
T0672TS247_1.pdb	8.53	0.684
T0672TS258_1.pdb	8.1	0.765
T0672TS261_1.pdb	6.35	0.79
T0672TS273_1.pdb	12.71	0.725
T0672TS277_1.pdb	6.38	0.766
T0672TS286_1.pdb	6.47	0.804
T0672TS292_1.pdb	8.23	0.767
T0672TS330_1.pdb	6.98	0.799
T0672TS335_1.pdb	5.55	0.81
T0672TS343_1.pdb	7.25	0.782
T0672TS348_1.pdb	6.16	0.799
T0672TS370_1.pdb	5.84	0.806
T0672TS375_1.pdb	7.26	0.787
T0672TS381_1.pdb	7.46	0.7
T0672TS411_1.pdb	5.87	0.792
T0672TS413_1.pdb	7.6	0.768
T0672TS419_1.pdb	8.34	0.741
T0672TS424_1.pdb	7.32	0.799
T0672TS430_1.pdb	6.53	0.783
T0672TS439_1.pdb	9.07	0.778
T0672TS456_1.pdb	5.87	0.792
T0672TS457_1.pdb	8.05	0.688
T0672TS463_1.pdb	9.47	0.747
T0672TS464_1.pdb	7.62	0.778
T0672TS476_1.pdb	6.61	0.711
T0672TS486_1.pdb	6.96	0.794
T0672TS488_1.pdb	7.86	0.798
T0672TS492_1.pdb	23.14	0.197
T0672TS498_1.pdb	7.33	0.756
T0673.pdb	0	1
T0673TS024_1.pdb	10.68	0.186
T0673TS026_1.pdb	12.24	0.324
T0673TS027_1.pdb	11.19	0.404
T0673TS029_1.pdb	12.23	0.41
T0673TS035_1.pdb	11.05	0.35
T0673TS043_1.pdb	13.34	0.21
T0673TS045_1.pdb	11.06	0.267
T0673TS051_1.pdb	11.04	0.228
T0673TS068_1.pdb	8.33	0.349
T0673TS072_1.pdb	11.92	0.362
T0673TS077_1.pdb	9.93	0.244
T0673TS079_1.pdb	11.93	0.388
T0673TS081_1.pdb	14.44	0.271
T0673TS085_1.pdb	9.19	0.339
T0673TS087_1.pdb	12.83	0.278
T0673TS098_1.pdb	19.94	0.192
T0673TS101_1.pdb	9.64	0.278
T0673TS103_1.pdb	9.31	0.38
T0673TS107_1.pdb	11.93	0.179
T0673TS108_1.pdb	10.01	0.354
T0673TS111_1.pdb	15.99	0.162
T0673TS112_1.pdb	12.05	0.156
T0673TS113_1.pdb	11.05	0.383
T0673TS114_1.pdb	11.06	0.348
T0673TS115_1.pdb	14.16	0.194
T0673TS121_1.pdb	8.8	0.29
T0673TS122_1.pdb	9.54	0.35
T0673TS124_1.pdb	9.31	0.38
T0673TS125_1.pdb	12.19	0.227
T0673TS130_1.pdb	11.06	0.348
T0673TS141_1.pdb	5	0.558
T0673TS148_1.pdb	11.51	0.3
T0673TS149_1.pdb	12.14	0.176
T0673TS152_1.pdb	9.25	0.249
T0673TS163_1.pdb	10.69	0.218
T0673TS164_1.pdb	11.71	0.261
T0673TS165_1.pdb	12.35	0.302
T0673TS172_1.pdb	9.35	0.385
T0673TS175_1.pdb	12.17	0.192
T0673TS178_1.pdb	10.33	0.313
T0673TS190_1.pdb	9.78	0.234
T0673TS195_1.pdb	9.9	0.34
T0673TS197_1.pdb	10.47	0.316
T0673TS198_1.pdb	9.83	0.227
T0673TS201_1.pdb	10.68	0.205
T0673TS215_1.pdb	9.15	0.319
T0673TS221_1.pdb	10.34	0.275
T0673TS222_1.pdb	10.97	0.239
T0673TS223_1.pdb	10.38	0.251
T0673TS237_1.pdb	11.28	0.331
T0673TS238_1.pdb	11.17	0.303
T0673TS246_1.pdb	13.14	0.19
T0673TS247_1.pdb	12.28	0.195
T0673TS251_1.pdb	11.83	0.419
T0673TS254_1.pdb	13.52	0.325
T0673TS258_1.pdb	15.98	0.201
T0673TS259_1.pdb	10.54	0.163
T0673TS260_1.pdb	9.24	0.22
T0673TS261_1.pdb	10.15	0.266
T0673TS265_1.pdb	13.78	0.136
T0673TS267_1.pdb	5.35	0.554
T0673TS273_1.pdb	12.57	0.193
T0673TS277_1.pdb	14.82	0.191
T0673TS280_1.pdb	14.36	0.291
T0673TS281_1.pdb	12.24	0.322
T0673TS282_1.pdb	10.57	0.232
T0673TS285_1.pdb	10.33	0.313
T0673TS286_1.pdb	12.52	0.349
T0673TS287_1.pdb	10.82	0.203
T0673TS292_1.pdb	9.31	0.38
T0673TS294_1.pdb	11.06	0.348
T0673TS298_1.pdb	12.59	0.276
T0673TS301_1.pdb	12.8	0.438
T0673TS311_1.pdb	10.49	0.241
T0673TS315_1.pdb	11.01	0.374
T0673TS330_1.pdb	11.93	0.388
T0673TS333_1.pdb	10.39	0.229
T0673TS335_1.pdb	11.64	0.273
T0673TS341_1.pdb	11.54	0.246
T0673TS343_1.pdb	9.38	0.248
T0673TS344_1.pdb	11.05	0.331
T0673TS348_1.pdb	16.18	0.294
T0673TS350_1.pdb	5.35	0.554
T0673TS358_1.pdb	10.5	0.271
T0673TS365_1.pdb	11.06	0.348
T0673TS370_1.pdb	8.9	0.281
T0673TS373_1.pdb	11.22	0.337
T0673TS381_1.pdb	10.58	0.21
T0673TS388_1.pdb	11.06	0.348
T0673TS405_1.pdb	10.6	0.293
T0673TS411_1.pdb	11.51	0.3
T0673TS413_1.pdb	10.39	0.364
T0673TS419_1.pdb	9.51	0.23
T0673TS424_1.pdb	12.24	0.322
T0673TS428_1.pdb	10.4	0.32
T0673TS430_1.pdb	10.38	0.251
T0673TS433_1.pdb	15.01	0.144
T0673TS434_1.pdb	11.05	0.351
T0673TS435_1.pdb	12.01	0.191
T0673TS437_1.pdb	10.81	0.212
T0673TS439_1.pdb	10.91	0.165
T0673TS448_1.pdb	9.19	0.316
T0673TS453_1.pdb	11.11	0.322
T0673TS456_1.pdb	11.51	0.3
T0673TS458_1.pdb	11.93	0.388
T0673TS462_1.pdb	20.93	0.157
T0673TS463_1.pdb	10.57	0.232
T0673TS466_1.pdb	9.93	0.228
T0673TS473_1.pdb	10.77	0.188
T0673TS474_1.pdb	12.41	0.192
T0673TS475_1.pdb	5.81	0.399
T0673TS476_1.pdb	39.62	0.141
T0673TS477_1.pdb	10.78	0.382
T0673TS479_1.pdb	9.7	0.314
T0673TS481_1.pdb	11.93	0.383
T0673TS482_1.pdb	23.38	0.172
T0673TS486_1.pdb	9.56	0.371
T0673TS488_1.pdb	10.95	0.274
T0673TS489_1.pdb	11.13	0.346
T0673TS490_1.pdb	9.27	0.404
T0673TS492_1.pdb	10.29	0.224
T0673TS493_1.pdb	12.4	0.337
T0673TS498_1.pdb	12.56	0.2
T0674.pdb	0	1
T0674TS024_1.pdb	26.26	0.39
T0674TS026_1.pdb	16.23	0.408
T0674TS027_1.pdb	17.97	0.412
T0674TS028_1.pdb	20.04	0.396
T0674TS029_1.pdb	19.65	0.381
T0674TS035_1.pdb	16.72	0.414
T0674TS043_1.pdb	21.71	0.4
T0674TS045_1.pdb	15.45	0.416
T0674TS072_1.pdb	30.29	0.408
T0674TS079_1.pdb	16.58	0.411
T0674TS081_1.pdb	13.65	0.425
T0674TS087_1.pdb	18.37	0.403
T0674TS088_1.pdb	19.3	0.4
T0674TS101_1.pdb	16.41	0.413
T0674TS103_1.pdb	19.97	0.407
T0674TS107_1.pdb	24.39	0.204
T0674TS108_1.pdb	17.11	0.438
T0674TS111_1.pdb	21.39	0.402
T0674TS112_1.pdb	23.15	0.392
T0674TS113_1.pdb	22.8	0.402
T0674TS114_1.pdb	18.69	0.406
T0674TS115_1.pdb	31.31	0.387
T0674TS117_1.pdb	41.04	0.125
T0674TS121_1.pdb	20.93	0.362
T0674TS124_1.pdb	19.39	0.428
T0674TS125_1.pdb	16.14	0.414
T0674TS130_1.pdb	17.11	0.438
T0674TS141_1.pdb	17.58	0.424
T0674TS148_1.pdb	21.67	0.389
T0674TS163_1.pdb	39.4	0.382
T0674TS164_1.pdb	13.06	0.418
T0674TS172_1.pdb	21.51	0.172
T0674TS175_1.pdb	22.31	0.383
T0674TS178_1.pdb	19.65	0.393
T0674TS190_1.pdb	24.39	0.204
T0674TS195_1.pdb	20.66	0.184
T0674TS197_1.pdb	16.85	0.413
T0674TS198_1.pdb	17.68	0.407
T0674TS201_1.pdb	21.16	0.204
T0674TS222_1.pdb	10.46	0.467
T0674TS223_1.pdb	16.23	0.408
T0674TS237_1.pdb	14.04	0.418
T0674TS238_1.pdb	19.93	0.406
T0674TS247_1.pdb	25.97	0.16
T0674TS254_1.pdb	20.59	0.4
T0674TS258_1.pdb	20.33	0.398
T0674TS259_1.pdb	27.17	0.152
T0674TS261_1.pdb	19.2	0.414
T0674TS265_1.pdb	18.18	0.393
T0674TS267_1.pdb	17.11	0.438
T0674TS273_1.pdb	20.29	0.4
T0674TS277_1.pdb	19.65	0.393
T0674TS280_1.pdb	16.23	0.408
T0674TS281_1.pdb	16.72	0.414
T0674TS282_1.pdb	20.33	0.398
T0674TS285_1.pdb	16.9	0.414
T0674TS292_1.pdb	18.23	0.407
T0674TS294_1.pdb	17.55	0.397
T0674TS298_1.pdb	27.67	0.409
T0674TS301_1.pdb	16.71	0.469
T0674TS315_1.pdb	17.78	0.405
T0674TS330_1.pdb	20.11	0.406
T0674TS335_1.pdb	16.41	0.43
T0674TS343_1.pdb	36.1	0.393
T0674TS344_1.pdb	16.5	0.412
T0674TS348_1.pdb	15.99	0.446
T0674TS350_1.pdb	16.72	0.414
T0674TS365_1.pdb	17.11	0.438
T0674TS370_1.pdb	16.45	0.424
T0674TS373_1.pdb	19.35	0.365
T0674TS375_1.pdb	20.24	0.416
T0674TS381_1.pdb	21.19	0.255
T0674TS388_1.pdb	19.2	0.414
T0674TS405_1.pdb	18.24	0.412
T0674TS411_1.pdb	21.67	0.389
T0674TS413_1.pdb	21.71	0.399
T0674TS419_1.pdb	20.33	0.398
T0674TS424_1.pdb	16.14	0.414
T0674TS428_1.pdb	16.51	0.445
T0674TS430_1.pdb	16.23	0.408
T0674TS433_1.pdb	25.73	0.144
T0674TS434_1.pdb	18.69	0.406
T0674TS439_1.pdb	20	0.402
T0674TS453_1.pdb	20.43	0.394
T0674TS456_1.pdb	21.67	0.389
T0674TS457_1.pdb	18.44	0.402
T0674TS458_1.pdb	13.65	0.425
T0674TS463_1.pdb	17.44	0.392
T0674TS464_1.pdb	35.87	0.4
T0674TS473_1.pdb	18.45	0.427
T0674TS474_1.pdb	15.33	0.405
T0674TS475_1.pdb	15.9	0.443
T0674TS476_1.pdb	147.58	0.393
T0674TS477_1.pdb	13.12	0.473
T0674TS479_1.pdb	17.6	0.416
T0674TS481_1.pdb	14.66	0.414
T0674TS482_1.pdb	26.87	0.133
T0674TS488_1.pdb	17.36	0.409
T0674TS489_1.pdb	15.99	0.416
T0674TS490_1.pdb	16.73	0.411
T0674TS492_1.pdb	20.66	0.184
T0674TS493_1.pdb	17.27	0.448
T0674TS498_1.pdb	164.13	0.397
T0676.pdb	0	1
T0676TS024_1.pdb	15.23	0.242
T0676TS026_1.pdb	12.02	0.361
T0676TS027_1.pdb	8.31	0.466
T0676TS029_1.pdb	11.82	0.314
T0676TS035_1.pdb	7.65	0.508
T0676TS043_1.pdb	13.53	0.268
T0676TS045_1.pdb	17.13	0.279
T0676TS072_1.pdb	21.39	0.217
T0676TS077_1.pdb	14.41	0.251
T0676TS079_1.pdb	15.01	0.341
T0676TS081_1.pdb	19.42	0.225
T0676TS087_1.pdb	20.16	0.279
T0676TS088_1.pdb	17.68	0.17
T0676TS101_1.pdb	11.52	0.338
T0676TS103_1.pdb	12.52	0.358
T0676TS107_1.pdb	21.35	0.213
T0676TS108_1.pdb	19.05	0.239
T0676TS111_1.pdb	17.41	0.204
T0676TS112_1.pdb	24.02	0.285
T0676TS113_1.pdb	16.78	0.301
T0676TS114_1.pdb	7.61	0.512
T0676TS115_1.pdb	20.05	0.176
T0676TS117_1.pdb	20.44	0.145
T0676TS121_1.pdb	17.96	0.255
T0676TS122_1.pdb	14.92	0.38
T0676TS124_1.pdb	13.85	0.287
T0676TS125_1.pdb	19.88	0.234
T0676TS130_1.pdb	7.65	0.508
T0676TS141_1.pdb	16.04	0.254
T0676TS152_1.pdb	16.71	0.226
T0676TS163_1.pdb	17.83	0.238
T0676TS164_1.pdb	18.27	0.232
T0676TS172_1.pdb	16.29	0.273
T0676TS175_1.pdb	17.96	0.235
T0676TS178_1.pdb	11.48	0.344
T0676TS190_1.pdb	20.71	0.212
T0676TS195_1.pdb	17.6	0.212
T0676TS197_1.pdb	7.65	0.511
T0676TS198_1.pdb	12.17	0.306
T0676TS201_1.pdb	16.68	0.228
T0676TS222_1.pdb	19.42	0.225
T0676TS223_1.pdb	16.77	0.402
T0676TS237_1.pdb	7.47	0.528
T0676TS238_1.pdb	21.39	0.29
T0676TS246_1.pdb	16.42	0.267
T0676TS247_1.pdb	16.68	0.266
T0676TS254_1.pdb	19.98	0.227
T0676TS258_1.pdb	21.18	0.171
T0676TS259_1.pdb	21.2	0.171
T0676TS261_1.pdb	15.4	0.252
T0676TS265_1.pdb	22.57	0.151
T0676TS267_1.pdb	7.65	0.508
T0676TS273_1.pdb	11.69	0.301
T0676TS277_1.pdb	18.78	0.235
T0676TS280_1.pdb	12.02	0.361
T0676TS281_1.pdb	12.17	0.306
T0676TS282_1.pdb	18.07	0.222
T0676TS285_1.pdb	7.65	0.508
T0676TS286_1.pdb	16.71	0.295
T0676TS287_1.pdb	16.02	0.216
T0676TS292_1.pdb	15.15	0.326
T0676TS294_1.pdb	7.78	0.51
T0676TS298_1.pdb	13.62	0.401
T0676TS300_1.pdb	14.65	0.328
T0676TS301_1.pdb	18.99	0.229
T0676TS315_1.pdb	18.34	0.234
T0676TS330_1.pdb	13.28	0.384
T0676TS335_1.pdb	13.99	0.331
T0676TS343_1.pdb	17.84	0.331
T0676TS344_1.pdb	7.66	0.508
T0676TS350_1.pdb	19.5	0.235
T0676TS358_1.pdb	19.43	0.202
T0676TS365_1.pdb	7.65	0.508
T0676TS370_1.pdb	15.04	0.33
T0676TS373_1.pdb	7.67	0.513
T0676TS376_1.pdb	28.32	0.156
T0676TS381_1.pdb	18.01	0.31
T0676TS388_1.pdb	17.06	0.205
T0676TS405_1.pdb	7.65	0.508
T0676TS411_1.pdb	16.58	0.207
T0676TS413_1.pdb	14.59	0.289
T0676TS419_1.pdb	21.18	0.171
T0676TS424_1.pdb	19.42	0.225
T0676TS428_1.pdb	7.65	0.508
T0676TS430_1.pdb	16.77	0.402
T0676TS433_1.pdb	18.85	0.178
T0676TS434_1.pdb	15.14	0.326
T0676TS435_1.pdb	12.23	0.432
T0676TS439_1.pdb	47.01	0.193
T0676TS453_1.pdb	16.96	0.208
T0676TS456_1.pdb	20.73	0.248
T0676TS463_1.pdb	18.07	0.222
T0676TS464_1.pdb	16.77	0.194
T0676TS466_1.pdb	18.22	0.173
T0676TS473_1.pdb	17.32	0.239
T0676TS474_1.pdb	18.41	0.191
T0676TS475_1.pdb	7.2	0.509
T0676TS476_1.pdb	86.52	0.157
T0676TS477_1.pdb	13.07	0.335
T0676TS479_1.pdb	19.08	0.261
T0676TS481_1.pdb	13.79	0.317
T0676TS482_1.pdb	29.88	0.143
T0676TS486_1.pdb	13.62	0.401
T0676TS488_1.pdb	13.96	0.325
T0676TS489_1.pdb	7.63	0.508
T0676TS490_1.pdb	14.2	0.272
T0676TS492_1.pdb	18.77	0.258
T0676TS493_1.pdb	19.59	0.247
T0676TS498_1.pdb	13.11	0.294
T0679.pdb	0	1
T0679TS028_1.pdb	6.87	0.745
T0679TS035_1.pdb	4	0.797
T0679TS072_1.pdb	4.03	0.8
T0679TS081_1.pdb	4.56	0.774
T0679TS087_1.pdb	3.81	0.788
T0679TS088_1.pdb	4.17	0.776
T0679TS098_1.pdb	13.98	0.343
T0679TS103_1.pdb	4.12	0.794
T0679TS107_1.pdb	15.9	0.325
T0679TS108_1.pdb	4.88	0.808
T0679TS112_1.pdb	4.49	0.777
T0679TS113_1.pdb	8.45	0.771
T0679TS114_1.pdb	4.05	0.786
T0679TS115_1.pdb	5.14	0.734
T0679TS121_1.pdb	3.84	0.795
T0679TS122_1.pdb	8.5	0.765
T0679TS124_1.pdb	4.24	0.796
T0679TS125_1.pdb	4.35	0.803
T0679TS163_1.pdb	13.44	0.783
T0679TS175_1.pdb	9.38	0.7
T0679TS190_1.pdb	9.98	0.391
T0679TS195_1.pdb	14.37	0.363
T0679TS198_1.pdb	4.6	0.742
T0679TS204_1.pdb	4.37	0.764
T0679TS222_1.pdb	5.07	0.757
T0679TS223_1.pdb	4.02	0.803
T0679TS238_1.pdb	4.62	0.74
T0679TS247_1.pdb	4.51	0.731
T0679TS258_1.pdb	7.34	0.74
T0679TS261_1.pdb	4.21	0.8
T0679TS273_1.pdb	4.39	0.769
T0679TS277_1.pdb	4	0.788
T0679TS286_1.pdb	5.35	0.721
T0679TS292_1.pdb	4.97	0.761
T0679TS330_1.pdb	3.81	0.818
T0679TS333_1.pdb	4.51	0.786
T0679TS335_1.pdb	3.84	0.822
T0679TS343_1.pdb	4.7	0.757
T0679TS348_1.pdb	4.29	0.792
T0679TS370_1.pdb	3.69	0.807
T0679TS375_1.pdb	4.6	0.755
T0679TS381_1.pdb	4.38	0.751
T0679TS413_1.pdb	5.42	0.754
T0679TS419_1.pdb	7.48	0.737
T0679TS424_1.pdb	4.39	0.804
T0679TS430_1.pdb	4.02	0.803
T0679TS439_1.pdb	3.91	0.789
T0679TS457_1.pdb	4.78	0.732
T0679TS462_1.pdb	17.65	0.214
T0679TS463_1.pdb	5.1	0.757
T0679TS464_1.pdb	4.34	0.759
T0679TS476_1.pdb	9.32	0.746
T0679TS486_1.pdb	8.6	0.759
T0679TS488_1.pdb	4.35	0.822
T0679TS492_1.pdb	13.9	0.352
T0679TS498_1.pdb	4.97	0.761
T0680.pdb	0	1
T0680TS024_1.pdb	22	0.42
T0680TS026_1.pdb	4	0.7
T0680TS027_1.pdb	21.57	0.406
T0680TS028_1.pdb	17.12	0.278
T0680TS029_1.pdb	20.44	0.46
T0680TS035_1.pdb	17.65	0.506
T0680TS040_1.pdb	28.28	0.402
T0680TS043_1.pdb	18.39	0.268
T0680TS045_1.pdb	4.81	0.66
T0680TS068_1.pdb	28.3	0.45
T0680TS072_1.pdb	30.1	0.435
T0680TS077_1.pdb	14.88	0.492
T0680TS079_1.pdb	4.05	0.713
T0680TS081_1.pdb	28.3	0.413
T0680TS085_1.pdb	27.05	0.438
T0680TS087_1.pdb	26.51	0.229
T0680TS088_1.pdb	12.46	0.322
T0680TS098_1.pdb	16.72	0.229
T0680TS101_1.pdb	14.03	0.486
T0680TS103_1.pdb	4	0.7
T0680TS107_1.pdb	19.73	0.368
T0680TS108_1.pdb	18.3	0.344
T0680TS111_1.pdb	10.78	0.224
T0680TS112_1.pdb	16.36	0.234
T0680TS113_1.pdb	19.38	0.45
T0680TS114_1.pdb	17.61	0.507
T0680TS117_1.pdb	28.95	0.31
T0680TS121_1.pdb	19	0.346
T0680TS122_1.pdb	29.51	0.314
T0680TS124_1.pdb	16.93	0.531
T0680TS125_1.pdb	20.87	0.469
T0680TS130_1.pdb	3.94	0.709
T0680TS141_1.pdb	10.04	0.422
T0680TS149_1.pdb	20.11	0.456
T0680TS152_1.pdb	19.38	0.258
T0680TS163_1.pdb	18.38	0.306
T0680TS164_1.pdb	14.13	0.45
T0680TS165_1.pdb	25.93	0.47
T0680TS172_1.pdb	4.75	0.702
T0680TS175_1.pdb	17.45	0.379
T0680TS178_1.pdb	4.51	0.702
T0680TS190_1.pdb	18.89	0.31
T0680TS195_1.pdb	19.56	0.269
T0680TS197_1.pdb	3.68	0.697
T0680TS198_1.pdb	28.37	0.454
T0680TS201_1.pdb	25.25	0.389
T0680TS204_1.pdb	14.9	0.216
T0680TS215_1.pdb	21.6	0.489
T0680TS222_1.pdb	20.87	0.469
T0680TS223_1.pdb	21.76	0.371
T0680TS237_1.pdb	3.78	0.691
T0680TS238_1.pdb	21.31	0.329
T0680TS247_1.pdb	25.05	0.3
T0680TS251_1.pdb	20.34	0.453
T0680TS254_1.pdb	18.98	0.238
T0680TS258_1.pdb	19.35	0.212
T0680TS259_1.pdb	19.64	0.322
T0680TS260_1.pdb	19.3	0.458
T0680TS261_1.pdb	15.99	0.471
T0680TS265_1.pdb	18.54	0.27
T0680TS267_1.pdb	4.53	0.709
T0680TS273_1.pdb	21.22	0.435
T0680TS277_1.pdb	20.99	0.284
T0680TS280_1.pdb	4.16	0.674
T0680TS281_1.pdb	4	0.7
T0680TS282_1.pdb	27.84	0.38
T0680TS285_1.pdb	3.94	0.709
T0680TS286_1.pdb	20.41	0.285
T0680TS292_1.pdb	4	0.7
T0680TS294_1.pdb	4	0.7
T0680TS298_1.pdb	29.51	0.314
T0680TS300_1.pdb	23.56	0.426
T0680TS301_1.pdb	21.6	0.268
T0680TS311_1.pdb	18.24	0.235
T0680TS315_1.pdb	21.55	0.471
T0680TS330_1.pdb	20.21	0.463
T0680TS333_1.pdb	20.58	0.238
T0680TS335_1.pdb	14.95	0.511
T0680TS341_1.pdb	18.43	0.44
T0680TS343_1.pdb	29.53	0.436
T0680TS344_1.pdb	7.88	0.619
T0680TS348_1.pdb	25.34	0.455
T0680TS350_1.pdb	3.94	0.709
T0680TS358_1.pdb	17.01	0.476
T0680TS365_1.pdb	4	0.7
T0680TS370_1.pdb	16.2	0.427
T0680TS373_1.pdb	17.84	0.474
T0680TS376_1.pdb	29.97	0.442
T0680TS381_1.pdb	17.26	0.292
T0680TS388_1.pdb	3.94	0.709
T0680TS405_1.pdb	3.94	0.709
T0680TS411_1.pdb	14.84	0.327
T0680TS413_1.pdb	20.97	0.313
T0680TS419_1.pdb	27.53	0.34
T0680TS424_1.pdb	27.18	0.463
T0680TS428_1.pdb	3.94	0.709
T0680TS430_1.pdb	21.76	0.371
T0680TS433_1.pdb	15.35	0.3
T0680TS434_1.pdb	3.99	0.7
T0680TS435_1.pdb	17.29	0.307
T0680TS437_1.pdb	22.41	0.477
T0680TS439_1.pdb	31.34	0.23
T0680TS448_1.pdb	18.03	0.266
T0680TS453_1.pdb	13.15	0.479
T0680TS456_1.pdb	13.71	0.328
T0680TS457_1.pdb	23.94	0.239
T0680TS458_1.pdb	4	0.7
T0680TS462_1.pdb	16.82	0.241
T0680TS463_1.pdb	27.84	0.38
T0680TS464_1.pdb	21.03	0.27
T0680TS471_1.pdb	21.31	0.329
T0680TS473_1.pdb	29.51	0.446
T0680TS474_1.pdb	18.37	0.379
T0680TS475_1.pdb	18.98	0.492
T0680TS476_1.pdb	12.73	0.414
T0680TS477_1.pdb	4.19	0.675
T0680TS479_1.pdb	18.66	0.404
T0680TS481_1.pdb	23.52	0.317
T0680TS482_1.pdb	24.97	0.269
T0680TS486_1.pdb	29.51	0.314
T0680TS488_1.pdb	13.46	0.491
T0680TS489_1.pdb	3.94	0.709
T0680TS490_1.pdb	3.92	0.689
T0680TS492_1.pdb	18.49	0.466
T0680TS493_1.pdb	18.81	0.352
T0680TS494_1.pdb	30.95	0.461
T0680TS498_1.pdb	20.69	0.324
T0683.pdb	0	1
T0683TS028_1.pdb	3.79	0.846
T0683TS035_1.pdb	3.05	0.889
T0683TS072_1.pdb	2.89	0.898
T0683TS081_1.pdb	3.02	0.903
T0683TS087_1.pdb	4.67	0.829
T0683TS088_1.pdb	5.36	0.813
T0683TS107_1.pdb	20.9	0.259
T0683TS108_1.pdb	3.98	0.89
T0683TS112_1.pdb	9.26	0.86
T0683TS113_1.pdb	9.3	0.726
T0683TS114_1.pdb	3.03	0.887
T0683TS115_1.pdb	5.43	0.819
T0683TS121_1.pdb	3.11	0.875
T0683TS122_1.pdb	3.6	0.865
T0683TS124_1.pdb	3.51	0.872
T0683TS125_1.pdb	2.77	0.911
T0683TS163_1.pdb	3.11	0.896
T0683TS175_1.pdb	2.8	0.898
T0683TS190_1.pdb	20.9	0.259
T0683TS195_1.pdb	21.66	0.209
T0683TS198_1.pdb	3.88	0.858
T0683TS204_1.pdb	8.17	0.813
T0683TS221_1.pdb	5.31	0.78
T0683TS222_1.pdb	3.02	0.903
T0683TS223_1.pdb	2.97	0.889
T0683TS238_1.pdb	3.9	0.856
T0683TS247_1.pdb	4.64	0.831
T0683TS258_1.pdb	3.24	0.877
T0683TS261_1.pdb	3.36	0.86
T0683TS273_1.pdb	7.81	0.811
T0683TS277_1.pdb	3.25	0.89
T0683TS286_1.pdb	2.78	0.891
T0683TS292_1.pdb	3.01	0.902
T0683TS330_1.pdb	3.11	0.897
T0683TS333_1.pdb	2.69	0.898
T0683TS335_1.pdb	2.65	0.926
T0683TS343_1.pdb	4.73	0.835
T0683TS348_1.pdb	3.37	0.894
T0683TS370_1.pdb	3.16	0.895
T0683TS375_1.pdb	5.29	0.868
T0683TS381_1.pdb	11.06	0.734
T0683TS411_1.pdb	2.78	0.906
T0683TS413_1.pdb	3.02	0.878
T0683TS419_1.pdb	3.02	0.881
T0683TS424_1.pdb	4.39	0.884
T0683TS430_1.pdb	2.97	0.889
T0683TS439_1.pdb	7.99	0.828
T0683TS456_1.pdb	2.78	0.906
T0683TS457_1.pdb	5.12	0.833
T0683TS463_1.pdb	4.54	0.836
T0683TS464_1.pdb	2.99	0.91
T0683TS476_1.pdb	8.57	0.732
T0683TS486_1.pdb	3.55	0.869
T0683TS488_1.pdb	2.98	0.908
T0683TS492_1.pdb	21.66	0.209
T0683TS498_1.pdb	7.78	0.784
T0684.pdb	0	1
T0684TS024_1.pdb	21.97	0.164
T0684TS026_1.pdb	19.05	0.244
T0684TS027_1.pdb	18.4	0.232
T0684TS029_1.pdb	19.57	0.207
T0684TS035_1.pdb	18.86	0.228
T0684TS043_1.pdb	18.79	0.196
T0684TS045_1.pdb	18.04	0.203
T0684TS072_1.pdb	23.42	0.165
T0684TS077_1.pdb	19.09	0.187
T0684TS079_1.pdb	18.34	0.226
T0684TS081_1.pdb	24.15	0.153
T0684TS087_1.pdb	19.32	0.191
T0684TS101_1.pdb	19.97	0.221
T0684TS103_1.pdb	18.55	0.227
T0684TS107_1.pdb	22.31	0.19
T0684TS108_1.pdb	18.92	0.201
T0684TS111_1.pdb	20.79	0.171
T0684TS112_1.pdb	18.6	0.192
T0684TS113_1.pdb	23.31	0.16
T0684TS114_1.pdb	18.84	0.224
T0684TS115_1.pdb	33.05	0.15
T0684TS117_1.pdb	18.88	0.174
T0684TS121_1.pdb	18.77	0.24
T0684TS122_1.pdb	18.16	0.225
T0684TS124_1.pdb	19.05	0.244
T0684TS125_1.pdb	24.15	0.153
T0684TS130_1.pdb	18.64	0.217
T0684TS141_1.pdb	17.53	0.198
T0684TS148_1.pdb	20.52	0.217
T0684TS152_1.pdb	17.92	0.204
T0684TS163_1.pdb	19.93	0.219
T0684TS164_1.pdb	18.16	0.225
T0684TS172_1.pdb	21.68	0.174
T0684TS175_1.pdb	18.67	0.18
T0684TS178_1.pdb	18.17	0.223
T0684TS190_1.pdb	22.31	0.19
T0684TS195_1.pdb	20.73	0.226
T0684TS197_1.pdb	18.06	0.224
T0684TS198_1.pdb	19.65	0.197
T0684TS201_1.pdb	21.18	0.188
T0684TS221_1.pdb	21.45	0.184
T0684TS222_1.pdb	23.62	0.146
T0684TS223_1.pdb	22.18	0.196
T0684TS237_1.pdb	18.2	0.233
T0684TS246_1.pdb	19.73	0.21
T0684TS247_1.pdb	21.65	0.195
T0684TS258_1.pdb	20.74	0.249
T0684TS259_1.pdb	19.3	0.17
T0684TS261_1.pdb	21.19	0.187
T0684TS265_1.pdb	20.98	0.167
T0684TS267_1.pdb	19.26	0.206
T0684TS273_1.pdb	21.13	0.181
T0684TS277_1.pdb	19.92	0.21
T0684TS280_1.pdb	19.05	0.244
T0684TS281_1.pdb	18.12	0.218
T0684TS282_1.pdb	18.93	0.24
T0684TS285_1.pdb	18.17	0.223
T0684TS286_1.pdb	20.85	0.211
T0684TS292_1.pdb	18.55	0.227
T0684TS294_1.pdb	18.85	0.224
T0684TS298_1.pdb	18.37	0.223
T0684TS300_1.pdb	19.69	0.197
T0684TS301_1.pdb	19.21	0.203
T0684TS330_1.pdb	19.26	0.206
T0684TS333_1.pdb	20.39	0.182
T0684TS335_1.pdb	18.12	0.218
T0684TS343_1.pdb	19.29	0.221
T0684TS348_1.pdb	18.47	0.193
T0684TS350_1.pdb	18.86	0.228
T0684TS358_1.pdb	21.1	0.184
T0684TS365_1.pdb	18.85	0.224
T0684TS370_1.pdb	17.79	0.226
T0684TS373_1.pdb	19.98	0.198
T0684TS376_1.pdb	23.91	0.162
T0684TS381_1.pdb	21.44	0.157
T0684TS388_1.pdb	16.66	0.266
T0684TS405_1.pdb	18.29	0.239
T0684TS411_1.pdb	20	0.222
T0684TS413_1.pdb	18.75	0.203
T0684TS419_1.pdb	20.74	0.249
T0684TS424_1.pdb	24.15	0.153
T0684TS428_1.pdb	19.26	0.206
T0684TS430_1.pdb	22.18	0.196
T0684TS433_1.pdb	24.56	0.132
T0684TS434_1.pdb	18.85	0.224
[truncated: 3,808 more rows]

## Sheet: CASP11-decoys
CASP11-decoys (62 proteins, 4522 structures)
All structures can be downloaded from http://predictioncenter.org/download_area/CASP11/predictions/
ID	RMSD	TM-score
T0759.pdb	0	1
T0759TS006_1.pdb	16.01	0.181
T0759TS008_1.pdb	13.36	0.387
T0759TS011_1.pdb	13.43	0.392
T0759TS014_1.pdb	13.17	0.428
T0759TS022_1.pdb	14.53	0.358
T0759TS023_1.pdb	14.02	0.345
T0759TS026_1.pdb	11.77	0.353
T0759TS032_1.pdb	13.06	0.365
T0759TS034_1.pdb	14.03	0.359
T0759TS038_1.pdb	13.4	0.378
T0759TS040_1.pdb	13.62	0.287
T0759TS041_1.pdb	12.99	0.363
T0759TS042_1.pdb	12.84	0.377
T0759TS044_1.pdb	14.03	0.388
T0759TS049_1.pdb	12.8	0.345
T0759TS050_1.pdb	13.84	0.349
T0759TS054_1.pdb	12	0.457
T0759TS056_1.pdb	13.46	0.463
T0759TS063_1.pdb	14.25	0.368
T0759TS064_1.pdb	16.23	0.343
T0759TS065_1.pdb	13.12	0.386
T0759TS067_1.pdb	12.81	0.367
T0759TS073_1.pdb	13.13	0.378
T0759TS080_1.pdb	15.69	0.21
T0759TS097_1.pdb	12.62	0.368
T0759TS110_1.pdb	14.07	0.368
T0759TS111_1.pdb	17.84	0.195
T0759TS116_1.pdb	13.57	0.284
T0759TS117_1.pdb	18.2	0.344
T0759TS118_1.pdb	13.35	0.482
T0759TS120_1.pdb	13.42	0.394
T0759TS132_1.pdb	13.46	0.431
T0759TS133_1.pdb	12.59	0.341
T0759TS144_1.pdb	13.21	0.379
T0759TS145_1.pdb	11.7	0.353
T0759TS155_1.pdb	15.83	0.212
T0759TS156_1.pdb	16.89	0.179
T0759TS157_1.pdb	16.57	0.218
T0759TS160_1.pdb	13.86	0.382
T0759TS162_1.pdb	13.09	0.38
T0759TS169_1.pdb	13.98	0.385
T0759TS171_1.pdb	15.45	0.361
T0759TS184_1.pdb	16.88	0.327
T0759TS186_1.pdb	13.99	0.328
T0759TS192_1.pdb	15.91	0.178
T0759TS193_1.pdb	13.58	0.367
T0759TS197_1.pdb	13.46	0.431
T0759TS203_1.pdb	13.26	0.487
T0759TS204_1.pdb	13.15	0.392
T0759TS206_1.pdb	18.27	0.139
T0759TS210_1.pdb	13.47	0.367
T0759TS212_1.pdb	13.84	0.368
T0759TS216_1.pdb	13.79	0.359
T0759TS228_1.pdb	14.29	0.204
T0759TS230_1.pdb	13.56	0.385
T0759TS235_1.pdb	16.47	0.171
T0759TS237_1.pdb	13.6	0.362
T0759TS241_1.pdb	16.06	0.338
T0759TS251_1.pdb	12.92	0.368
T0759TS258_1.pdb	13.44	0.462
T0759TS263_1.pdb	12.62	0.368
T0759TS268_1.pdb	13.72	0.373
T0759TS269_1.pdb	12.42	0.348
T0759TS276_1.pdb	14.48	0.303
T0759TS277_1.pdb	13.02	0.387
T0759TS279_1.pdb	13.88	0.37
T0759TS281_1.pdb	12.93	0.47
T0759TS290_1.pdb	13.17	0.388
T0759TS296_1.pdb	13.36	0.401
T0759TS300_1.pdb	13.93	0.359
T0759TS301_1.pdb	13.81	0.395
T0759TS310_1.pdb	16.86	0.312
T0759TS311_1.pdb	13.16	0.177
T0759TS317_1.pdb	12.35	0.364
T0759TS322_1.pdb	11.61	0.338
T0759TS326_1.pdb	17.03	0.224
T0759TS328_1.pdb	11.43	0.481
T0759TS333_1.pdb	16.98	0.321
T0759TS335_1.pdb	14.29	0.368
T0759TS336_1.pdb	13.44	0.463
T0759TS338_1.pdb	13.46	0.431
T0759TS340_1.pdb	13.84	0.349
T0759TS342_1.pdb	14.45	0.268
T0759TS345_1.pdb	15.19	0.25
T0759TS346_1.pdb	14.08	0.354
T0759TS347_1.pdb	13.19	0.378
T0759TS349_1.pdb	11.83	0.35
T0759TS357_1.pdb	17.54	0.203
T0759TS358_1.pdb	13.09	0.378
T0759TS360_1.pdb	13.41	0.331
T0759TS361_1.pdb	13.37	0.32
T0759TS364_1.pdb	13.49	0.467
T0759TS368_1.pdb	13.46	0.431
T0759TS381_1.pdb	14.04	0.372
T0759TS385_1.pdb	18.78	0.167
T0759TS391_1.pdb	13.29	0.391
T0759TS403_1.pdb	13.34	0.482
T0759TS410_1.pdb	14.08	0.382
T0759TS414_1.pdb	13.27	0.368
T0759TS417_1.pdb	14.13	0.365
T0759TS419_1.pdb	12.35	0.364
T0759TS420_1.pdb	13.35	0.389
T0759TS425_1.pdb	12.96	0.386
T0759TS428_1.pdb	13.87	0.346
T0759TS433_1.pdb	12.86	0.452
T0759TS434_1.pdb	13.47	0.464
T0759TS436_1.pdb	13.24	0.364
T0759TS437_1.pdb	16.03	0.255
T0759TS438_1.pdb	12.93	0.361
T0759TS439_1.pdb	12.05	0.368
T0759TS442_1.pdb	18.6	0.186
T0759TS445_1.pdb	13.46	0.431
T0759TS448_1.pdb	13.04	0.36
T0759TS452_1.pdb	14.2	0.368
T0759TS454_1.pdb	14.29	0.231
T0759TS457_1.pdb	12.98	0.362
T0759TS460_1.pdb	13.96	0.194
T0759TS465_1.pdb	14.85	0.386
T0759TS476_1.pdb	13.3	0.315
T0759TS479_1.pdb	15.31	0.369
T0759TS482_1.pdb	14	0.492
T0759TS483_1.pdb	13.46	0.431
T0759TS490_1.pdb	16.54	0.273
T0759TS492_1.pdb	16.12	0.295
T0759TS495_1.pdb	9.65	0.337
T0759TS499_1.pdb	13.09	0.38
T0762.pdb	0	1
T0762TS008_1.pdb	2.34	0.924
T0762TS011_1.pdb	2.83	0.899
T0762TS022_1.pdb	2.56	0.891
T0762TS038_1.pdb	2.64	0.917
T0762TS041_1.pdb	2.42	0.917
T0762TS050_1.pdb	3.07	0.91
T0762TS073_1.pdb	2.63	0.898
T0762TS117_1.pdb	2.88	0.893
T0762TS133_1.pdb	2.5	0.901
T0762TS145_1.pdb	2.79	0.903
T0762TS160_1.pdb	3.42	0.869
T0762TS184_1.pdb	2.31	0.919
T0762TS206_1.pdb	3.33	0.885
T0762TS210_1.pdb	2.64	0.912
T0762TS212_1.pdb	2.16	0.925
T0762TS216_1.pdb	2.41	0.921
T0762TS228_1.pdb	9.82	0.832
T0762TS237_1.pdb	3.1	0.885
T0762TS251_1.pdb	2.05	0.928
T0762TS263_1.pdb	2.65	0.886
T0762TS268_1.pdb	2.95	0.911
T0762TS277_1.pdb	2.12	0.925
T0762TS279_1.pdb	2.93	0.913
T0762TS300_1.pdb	2.93	0.918
T0762TS335_1.pdb	5	0.888
T0762TS345_1.pdb	8.15	0.732
T0762TS346_1.pdb	2.93	0.913
T0762TS349_1.pdb	2.75	0.92
T0762TS381_1.pdb	4.53	0.879
T0762TS414_1.pdb	4.83	0.89
T0762TS420_1.pdb	2.85	0.912
T0762TS436_1.pdb	2.95	0.897
T0762TS448_1.pdb	3.04	0.886
T0762TS452_1.pdb	5.51	0.887
T0762TS454_1.pdb	7.81	0.594
T0762TS479_1.pdb	2.77	0.907
T0762TS492_1.pdb	2.93	0.879
T0762TS499_1.pdb	2.22	0.922
T0763.pdb	0	1
T0763TS006_1.pdb	21.53	0.16
T0763TS008_1.pdb	17.28	0.247
T0763TS011_1.pdb	14.8	0.237
T0763TS014_1.pdb	16.62	0.165
T0763TS026_1.pdb	16.53	0.185
T0763TS032_1.pdb	14.56	0.197
T0763TS034_1.pdb	18.81	0.158
T0763TS038_1.pdb	18.01	0.174
T0763TS040_1.pdb	18.33	0.218
T0763TS041_1.pdb	17.36	0.196
T0763TS042_1.pdb	15.54	0.246
T0763TS044_1.pdb	17.41	0.19
T0763TS049_1.pdb	17.14	0.191
T0763TS050_1.pdb	16.56	0.173
T0763TS054_1.pdb	14.37	0.274
T0763TS056_1.pdb	17.5	0.162
T0763TS063_1.pdb	17.16	0.194
T0763TS064_1.pdb	16.47	0.176
T0763TS065_1.pdb	16.79	0.215
T0763TS067_1.pdb	7.04	0.453
T0763TS073_1.pdb	16.41	0.19
T0763TS080_1.pdb	15.95	0.208
T0763TS097_1.pdb	20.47	0.148
T0763TS110_1.pdb	15.05	0.248
T0763TS117_1.pdb	25.46	0.161
T0763TS118_1.pdb	17.47	0.156
T0763TS120_1.pdb	17.87	0.18
T0763TS132_1.pdb	17.39	0.217
T0763TS133_1.pdb	17.93	0.172
T0763TS144_1.pdb	17.92	0.172
T0763TS145_1.pdb	17.8	0.187
T0763TS155_1.pdb	17.12	0.237
T0763TS157_1.pdb	18.47	0.219
T0763TS160_1.pdb	15.26	0.222
T0763TS162_1.pdb	17.39	0.217
T0763TS169_1.pdb	17.24	0.196
T0763TS173_1.pdb	17.64	0.166
T0763TS184_1.pdb	16.64	0.203
T0763TS186_1.pdb	18.38	0.242
T0763TS197_1.pdb	17.64	0.157
T0763TS203_1.pdb	17.82	0.162
T0763TS204_1.pdb	17.27	0.227
T0763TS210_1.pdb	15.09	0.197
T0763TS212_1.pdb	16.47	0.217
T0763TS216_1.pdb	16.48	0.164
T0763TS228_1.pdb	15.08	0.221
T0763TS230_1.pdb	17.06	0.197
T0763TS235_1.pdb	17.23	0.187
T0763TS237_1.pdb	26.23	0.144
T0763TS241_1.pdb	16.07	0.207
T0763TS251_1.pdb	14.4	0.253
T0763TS258_1.pdb	16.69	0.168
T0763TS263_1.pdb	14.76	0.242
T0763TS268_1.pdb	16.88	0.242
T0763TS276_1.pdb	17.2	0.201
T0763TS277_1.pdb	15.84	0.198
T0763TS279_1.pdb	25.99	0.178
T0763TS290_1.pdb	17.41	0.22
T0763TS296_1.pdb	16.46	0.202
T0763TS301_1.pdb	17.39	0.217
T0763TS310_1.pdb	17.96	0.251
T0763TS317_1.pdb	16.64	0.168
T0763TS322_1.pdb	17.84	0.2
T0763TS326_1.pdb	18.44	0.22
T0763TS328_1.pdb	17.46	0.176
T0763TS333_1.pdb	15.59	0.207
T0763TS335_1.pdb	18.04	0.188
T0763TS336_1.pdb	17.91	0.159
T0763TS338_1.pdb	17.39	0.217
T0763TS342_1.pdb	18.6	0.234
T0763TS345_1.pdb	17.82	0.233
T0763TS346_1.pdb	18.83	0.159
T0763TS347_1.pdb	17.9	0.213
T0763TS349_1.pdb	18.13	0.18
T0763TS357_1.pdb	22.52	0.131
T0763TS358_1.pdb	15.91	0.191
T0763TS361_1.pdb	18.36	0.248
T0763TS362_1.pdb	18.03	0.247
T0763TS364_1.pdb	17.24	0.165
T0763TS368_1.pdb	13.39	0.206
T0763TS381_1.pdb	17.56	0.169
T0763TS385_1.pdb	16.67	0.173
T0763TS391_1.pdb	17.71	0.155
T0763TS403_1.pdb	17.71	0.166
T0763TS410_1.pdb	14.93	0.224
T0763TS414_1.pdb	17.66	0.163
T0763TS417_1.pdb	26.3	0.142
T0763TS420_1.pdb	28.82	0.194
T0763TS425_1.pdb	13.41	0.261
T0763TS433_1.pdb	17.18	0.175
T0763TS434_1.pdb	17.55	0.159
T0763TS436_1.pdb	15.13	0.183
T0763TS437_1.pdb	18.32	0.175
T0763TS438_1.pdb	17.4	0.22
T0763TS439_1.pdb	13.02	0.244
T0763TS442_1.pdb	16.1	0.19
T0763TS445_1.pdb	15.16	0.193
T0763TS448_1.pdb	14.67	0.242
T0763TS452_1.pdb	17.76	0.169
T0763TS454_1.pdb	16.05	0.178
T0763TS457_1.pdb	16.47	0.174
T0763TS460_1.pdb	19.7	0.152
T0763TS465_1.pdb	18.7	0.171
T0763TS466_1.pdb	22.68	0.218
T0763TS476_1.pdb	18.6	0.234
T0763TS479_1.pdb	19.8	0.21
T0763TS482_1.pdb	17.67	0.159
T0763TS483_1.pdb	15.16	0.193
T0763TS490_1.pdb	18.54	0.216
T0763TS492_1.pdb	24.5	0.154
T0763TS499_1.pdb	16.03	0.194
T0764.pdb	0	1
T0764TS008_1.pdb	5.13	0.853
T0764TS011_1.pdb	4.09	0.884
T0764TS038_1.pdb	5.43	0.856
T0764TS041_1.pdb	5.35	0.843
T0764TS050_1.pdb	5.53	0.86
T0764TS073_1.pdb	5.35	0.823
T0764TS110_1.pdb	7.28	0.782
T0764TS117_1.pdb	5.54	0.843
T0764TS133_1.pdb	6.14	0.854
T0764TS145_1.pdb	17.13	0.538
T0764TS160_1.pdb	7.31	0.847
T0764TS171_1.pdb	4.17	0.849
T0764TS184_1.pdb	4.89	0.864
T0764TS206_1.pdb	9.94	0.689
T0764TS210_1.pdb	7.65	0.843
T0764TS212_1.pdb	7.82	0.835
T0764TS216_1.pdb	5.41	0.848
T0764TS228_1.pdb	6.92	0.848
T0764TS237_1.pdb	5.19	0.856
T0764TS251_1.pdb	3.03	0.886
T0764TS263_1.pdb	3.84	0.86
T0764TS268_1.pdb	6.44	0.846
T0764TS277_1.pdb	3.29	0.885
T0764TS279_1.pdb	3.93	0.865
T0764TS300_1.pdb	6.06	0.818
T0764TS335_1.pdb	4.4	0.859
T0764TS345_1.pdb	9.75	0.662
T0764TS346_1.pdb	4.07	0.86
T0764TS349_1.pdb	6.39	0.833
T0764TS381_1.pdb	4.98	0.855
T0764TS410_1.pdb	6.55	0.861
T0764TS414_1.pdb	4.55	0.856
T0764TS420_1.pdb	4.07	0.858
T0764TS436_1.pdb	10.47	0.742
T0764TS448_1.pdb	5.87	0.855
T0764TS452_1.pdb	5.23	0.853
T0764TS454_1.pdb	4.96	0.847
T0764TS479_1.pdb	10.25	0.68
T0764TS492_1.pdb	4.35	0.855
T0764TS499_1.pdb	3.29	0.885
T0765.pdb	0	1
T0765TS006_1.pdb	14.66	0.216
T0765TS008_1.pdb	2.96	0.679
T0765TS011_1.pdb	12.27	0.303
T0765TS014_1.pdb	3.62	0.745
T0765TS022_1.pdb	4.42	0.565
T0765TS026_1.pdb	14.13	0.136
T0765TS032_1.pdb	4.55	0.545
T0765TS034_1.pdb	13.4	0.414
T0765TS038_1.pdb	2.63	0.706
T0765TS041_1.pdb	3.75	0.648
T0765TS042_1.pdb	2.83	0.746
T0765TS044_1.pdb	2.67	0.729
T0765TS049_1.pdb	12.46	0.211
T0765TS050_1.pdb	3.64	0.628
T0765TS054_1.pdb	6.69	0.56
T0765TS056_1.pdb	2.71	0.757
T0765TS063_1.pdb	5.05	0.407
T0765TS064_1.pdb	3.49	0.713
T0765TS067_1.pdb	4.27	0.524
T0765TS073_1.pdb	14.28	0.255
T0765TS080_1.pdb	14.86	0.282
T0765TS110_1.pdb	9.77	0.567
T0765TS111_1.pdb	10.7	0.273
T0765TS117_1.pdb	10.49	0.545
T0765TS118_1.pdb	4.33	0.498
T0765TS120_1.pdb	2.74	0.749
T0765TS132_1.pdb	4.74	0.492
T0765TS133_1.pdb	10.28	0.289
T0765TS144_1.pdb	2.53	0.763
T0765TS145_1.pdb	11.76	0.267
T0765TS155_1.pdb	12.54	0.221
T0765TS156_1.pdb	5.73	0.527
T0765TS157_1.pdb	9.37	0.343
T0765TS160_1.pdb	14.69	0.261
T0765TS162_1.pdb	2.54	0.761
T0765TS169_1.pdb	2.64	0.734
T0765TS171_1.pdb	14.1	0.313
T0765TS173_1.pdb	2.8	0.776
T0765TS184_1.pdb	3.9	0.639
T0765TS197_1.pdb	2.58	0.75
T0765TS203_1.pdb	2.98	0.659
T0765TS204_1.pdb	2.9	0.763
T0765TS210_1.pdb	13.4	0.467
T0765TS212_1.pdb	4.38	0.541
T0765TS216_1.pdb	13.48	0.254
T0765TS228_1.pdb	14.31	0.266
T0765TS230_1.pdb	2.54	0.761
T0765TS235_1.pdb	8.06	0.423
T0765TS237_1.pdb	15.2	0.382
T0765TS251_1.pdb	3.41	0.724
T0765TS258_1.pdb	2.8	0.689
T0765TS260_1.pdb	4.11	0.618
T0765TS263_1.pdb	3.41	0.598
T0765TS268_1.pdb	4.74	0.492
T0765TS276_1.pdb	4.29	0.56
T0765TS277_1.pdb	2.54	0.761
T0765TS279_1.pdb	4.6	0.572
T0765TS281_1.pdb	2.72	0.737
T0765TS282_1.pdb	3.89	0.64
T0765TS290_1.pdb	2.62	0.773
T0765TS296_1.pdb	3.76	0.638
T0765TS300_1.pdb	7.74	0.544
T0765TS301_1.pdb	2.63	0.768
T0765TS310_1.pdb	12.3	0.264
T0765TS317_1.pdb	2.51	0.77
T0765TS322_1.pdb	4.74	0.558
T0765TS326_1.pdb	9.42	0.337
T0765TS328_1.pdb	11.1	0.441
T0765TS333_1.pdb	9.29	0.409
T0765TS335_1.pdb	12.19	0.291
T0765TS336_1.pdb	3	0.73
T0765TS338_1.pdb	2.58	0.75
T0765TS345_1.pdb	6.48	0.413
T0765TS346_1.pdb	13.45	0.431
T0765TS347_1.pdb	2.49	0.793
T0765TS349_1.pdb	4.08	0.651
T0765TS357_1.pdb	14.8	0.211
T0765TS358_1.pdb	2.58	0.75
T0765TS362_1.pdb	8.84	0.488
T0765TS364_1.pdb	2.82	0.799
T0765TS368_1.pdb	4.33	0.498
T0765TS381_1.pdb	12.57	0.274
T0765TS391_1.pdb	2.52	0.76
T0765TS401_1.pdb	6.63	0.38
T0765TS403_1.pdb	2.78	0.693
T0765TS410_1.pdb	8.95	0.422
T0765TS414_1.pdb	12.24	0.282
T0765TS417_1.pdb	11.28	0.396
T0765TS420_1.pdb	2.93	0.684
T0765TS425_1.pdb	2.52	0.768
T0765TS433_1.pdb	3.4	0.65
T0765TS434_1.pdb	2.81	0.796
T0765TS436_1.pdb	4.63	0.496
T0765TS437_1.pdb	14.44	0.2
T0765TS438_1.pdb	2.58	0.75
T0765TS439_1.pdb	12.36	0.241
T0765TS442_1.pdb	5.96	0.475
T0765TS445_1.pdb	2.58	0.75
T0765TS448_1.pdb	9.14	0.345
T0765TS452_1.pdb	12.43	0.286
T0765TS454_1.pdb	4.82	0.497
T0765TS457_1.pdb	5.36	0.485
T0765TS460_1.pdb	12.74	0.165
T0765TS465_1.pdb	12.2	0.519
T0765TS479_1.pdb	10.61	0.434
T0765TS482_1.pdb	2.79	0.69
T0765TS483_1.pdb	2.58	0.75
T0765TS492_1.pdb	4.55	0.53
T0765TS495_1.pdb	15.21	0.213
T0765TS499_1.pdb	2.58	0.75
T0766.pdb	0	1
T0766TS008_1.pdb	1.3	0.944
T0766TS011_1.pdb	1.31	0.942
T0766TS038_1.pdb	1.3	0.943
T0766TS041_1.pdb	1.36	0.939
T0766TS050_1.pdb	1.34	0.94
T0766TS073_1.pdb	1.34	0.94
T0766TS117_1.pdb	1.29	0.943
T0766TS133_1.pdb	1.29	0.945
T0766TS145_1.pdb	4.31	0.606
T0766TS156_1.pdb	17.37	0.202
T0766TS160_1.pdb	4.87	0.56
T0766TS171_1.pdb	1.35	0.937
T0766TS184_1.pdb	1.32	0.942
T0766TS210_1.pdb	1.63	0.888
T0766TS212_1.pdb	1.32	0.943
T0766TS216_1.pdb	1.34	0.942
T0766TS228_1.pdb	1.36	0.939
T0766TS237_1.pdb	1.5	0.916
T0766TS251_1.pdb	1.57	0.883
T0766TS263_1.pdb	1.33	0.934
T0766TS268_1.pdb	1.36	0.938
T0766TS277_1.pdb	1.28	0.936
T0766TS279_1.pdb	1.34	0.941
T0766TS300_1.pdb	1.41	0.931
T0766TS335_1.pdb	1.26	0.945
T0766TS345_1.pdb	7.58	0.454
T0766TS346_1.pdb	3.03	0.698
T0766TS349_1.pdb	2.6	0.768
T0766TS381_1.pdb	1.31	0.943
T0766TS410_1.pdb	1.44	0.932
T0766TS414_1.pdb	1.29	0.945
T0766TS420_1.pdb	1.31	0.943
T0766TS436_1.pdb	1.33	0.937
T0766TS448_1.pdb	1.35	0.94
T0766TS452_1.pdb	1.31	0.943
T0766TS454_1.pdb	2.5	0.775
T0766TS479_1.pdb	3.69	0.697
T0766TS492_1.pdb	1.29	0.944
T0766TS499_1.pdb	1.14	0.938
T0767.pdb	0	1
T0767TS006_1.pdb	25.64	0.154
T0767TS008_1.pdb	20.68	0.192
T0767TS011_1.pdb	19.12	0.193
T0767TS026_1.pdb	22.36	0.245
T0767TS032_1.pdb	20.45	0.172
T0767TS034_1.pdb	22.52	0.169
T0767TS038_1.pdb	21.53	0.218
T0767TS041_1.pdb	21.91	0.213
T0767TS042_1.pdb	15.18	0.315
T0767TS044_1.pdb	18.66	0.235
T0767TS049_1.pdb	19.7	0.182
T0767TS050_1.pdb	22.09	0.182
T0767TS056_1.pdb	14.71	0.329
T0767TS063_1.pdb	18.98	0.207
T0767TS064_1.pdb	18.98	0.237
T0767TS067_1.pdb	14.7	0.331
T0767TS073_1.pdb	19.24	0.211
T0767TS080_1.pdb	18.99	0.192
T0767TS117_1.pdb	30.5	0.146
T0767TS118_1.pdb	18.44	0.285
T0767TS132_1.pdb	22.17	0.295
T0767TS133_1.pdb	26.07	0.16
T0767TS144_1.pdb	19.86	0.244
T0767TS145_1.pdb	23.18	0.143
T0767TS155_1.pdb	21.4	0.215
T0767TS156_1.pdb	23.86	0.165
T0767TS157_1.pdb	40.46	0.144
T0767TS160_1.pdb	25.14	0.181
T0767TS162_1.pdb	24.57	0.19
T0767TS169_1.pdb	18.57	0.236
T0767TS184_1.pdb	18.98	0.237
T0767TS197_1.pdb	99.94	0.131
T0767TS204_1.pdb	21.27	0.271
T0767TS210_1.pdb	16.78	0.306
T0767TS212_1.pdb	17.76	0.217
T0767TS216_1.pdb	21.97	0.192
T0767TS228_1.pdb	21.56	0.209
T0767TS230_1.pdb	18.44	0.285
T0767TS235_1.pdb	23.59	0.166
T0767TS237_1.pdb	27.25	0.135
T0767TS251_1.pdb	19.21	0.196
T0767TS263_1.pdb	21.43	0.221
T0767TS268_1.pdb	23.44	0.213
T0767TS276_1.pdb	21.24	0.252
T0767TS277_1.pdb	14.7	0.331
T0767TS279_1.pdb	22.3	0.193
T0767TS282_1.pdb	14.7	0.331
T0767TS290_1.pdb	18.46	0.285
T0767TS296_1.pdb	23.85	0.217
T0767TS300_1.pdb	17.37	0.242
T0767TS301_1.pdb	14.7	0.331
T0767TS310_1.pdb	22.5	0.179
T0767TS317_1.pdb	18.61	0.283
T0767TS322_1.pdb	21.71	0.185
T0767TS326_1.pdb	40.5	0.143
T0767TS328_1.pdb	24.76	0.182
T0767TS333_1.pdb	19.94	0.212
T0767TS335_1.pdb	27.16	0.205
T0767TS338_1.pdb	22.17	0.295
T0767TS345_1.pdb	23.44	0.213
T0767TS346_1.pdb	22.29	0.168
T0767TS347_1.pdb	22.5	0.299
T0767TS349_1.pdb	20.81	0.199
T0767TS357_1.pdb	102.76	0.122
T0767TS358_1.pdb	19.94	0.213
T0767TS364_1.pdb	14.71	0.329
T0767TS368_1.pdb	18.44	0.285
T0767TS381_1.pdb	24.02	0.194
T0767TS391_1.pdb	24.57	0.222
T0767TS410_1.pdb	18.01	0.257
T0767TS414_1.pdb	22.74	0.206
T0767TS417_1.pdb	26.19	0.139
T0767TS420_1.pdb	102.31	0.182
T0767TS425_1.pdb	14.81	0.333
T0767TS434_1.pdb	14.71	0.329
T0767TS436_1.pdb	22.86	0.187
T0767TS437_1.pdb	25.36	0.146
T0767TS438_1.pdb	14.71	0.329
T0767TS439_1.pdb	20.71	0.224
T0767TS442_1.pdb	17.23	0.254
T0767TS445_1.pdb	99.94	0.131
T0767TS448_1.pdb	18.36	0.209
T0767TS452_1.pdb	24.51	0.183
T0767TS454_1.pdb	19.49	0.278
T0767TS460_1.pdb	22.64	0.151
T0767TS466_1.pdb	23.24	0.204
T0767TS479_1.pdb	17.96	0.27
T0767TS482_1.pdb	14.71	0.329
T0767TS483_1.pdb	99.94	0.131
T0767TS492_1.pdb	156.07	0.081
T0767TS499_1.pdb	20.7	0.264
T0768.pdb	0	1
T0768TS008_1.pdb	10.86	0.622
T0768TS011_1.pdb	8.3	0.641
T0768TS038_1.pdb	3.39	0.839
T0768TS041_1.pdb	7.37	0.63
T0768TS050_1.pdb	2.61	0.863
T0768TS073_1.pdb	11.22	0.621
T0768TS117_1.pdb	3.39	0.868
T0768TS133_1.pdb	10.76	0.628
T0768TS145_1.pdb	12.06	0.384
T0768TS156_1.pdb	3.26	0.836
T0768TS160_1.pdb	10.01	0.572
T0768TS171_1.pdb	10.75	0.635
T0768TS184_1.pdb	10.38	0.63
T0768TS193_1.pdb	11.55	0.608
T0768TS206_1.pdb	12.05	0.255
T0768TS210_1.pdb	10.62	0.555
T0768TS212_1.pdb	11.59	0.604
T0768TS216_1.pdb	3.67	0.891
T0768TS228_1.pdb	10.67	0.608
T0768TS237_1.pdb	10.94	0.608
T0768TS251_1.pdb	11.36	0.61
T0768TS263_1.pdb	10.78	0.586
T0768TS268_1.pdb	10.6	0.627
T0768TS277_1.pdb	10.69	0.626
T0768TS279_1.pdb	8.24	0.646
T0768TS300_1.pdb	8.33	0.579
T0768TS335_1.pdb	2.86	0.836
T0768TS345_1.pdb	14.9	0.518
T0768TS346_1.pdb	12.18	0.496
T0768TS349_1.pdb	11.58	0.526
T0768TS381_1.pdb	2.9	0.845
T0768TS410_1.pdb	10.4	0.614
T0768TS414_1.pdb	2.89	0.842
T0768TS420_1.pdb	10.85	0.622
T0768TS436_1.pdb	10.01	0.572
T0768TS448_1.pdb	11.91	0.615
T0768TS452_1.pdb	2.81	0.847
T0768TS454_1.pdb	11.14	0.538
T0768TS479_1.pdb	10.6	0.627
T0768TS492_1.pdb	7.81	0.652
T0768TS499_1.pdb	10.67	0.624
T0769.pdb	0	1
T0769TS006_1.pdb	20.36	0.203
T0769TS008_1.pdb	9.1	0.519
T0769TS011_1.pdb	8.74	0.61
T0769TS026_1.pdb	13.16	0.514
T0769TS032_1.pdb	11.45	0.538
T0769TS034_1.pdb	11.52	0.562
T0769TS038_1.pdb	11.72	0.679
T0769TS041_1.pdb	8.09	0.727
T0769TS042_1.pdb	11.25	0.748
T0769TS044_1.pdb	10.83	0.739
T0769TS049_1.pdb	6.77	0.505
T0769TS050_1.pdb	9.77	0.674
T0769TS056_1.pdb	10.31	0.805
T0769TS063_1.pdb	16.4	0.593
T0769TS065_1.pdb	11.09	0.587
T0769TS067_1.pdb	10.65	0.408
T0769TS073_1.pdb	11.38	0.52
T0769TS080_1.pdb	9.3	0.74
T0769TS110_1.pdb	23.54	0.349
T0769TS117_1.pdb	9.75	0.531
T0769TS132_1.pdb	12.74	0.714
T0769TS133_1.pdb	8.23	0.515
T0769TS144_1.pdb	8.51	0.744
T0769TS155_1.pdb	17.83	0.307
T0769TS156_1.pdb	11.36	0.67
T0769TS157_1.pdb	10.12	0.639
T0769TS160_1.pdb	10.06	0.648
T0769TS162_1.pdb	11.69	0.738
T0769TS169_1.pdb	10.84	0.734
T0769TS171_1.pdb	10.43	0.383
T0769TS173_1.pdb	16.33	0.614
T0769TS204_1.pdb	11.78	0.755
T0769TS210_1.pdb	9.99	0.54
T0769TS212_1.pdb	12.45	0.557
T0769TS228_1.pdb	12.39	0.394
T0769TS230_1.pdb	11.92	0.649
T0769TS235_1.pdb	12.37	0.582
T0769TS237_1.pdb	19.74	0.426
T0769TS251_1.pdb	11.8	0.734
T0769TS260_1.pdb	8.85	0.74
T0769TS263_1.pdb	7.63	0.674
T0769TS268_1.pdb	13.93	0.454
T0769TS276_1.pdb	8.85	0.613
T0769TS277_1.pdb	9.26	0.752
T0769TS279_1.pdb	8.21	0.555
T0769TS290_1.pdb	9.3	0.742
T0769TS296_1.pdb	6.94	0.68
T0769TS300_1.pdb	12.1	0.621
T0769TS301_1.pdb	9.26	0.752
T0769TS326_1.pdb	10.16	0.59
T0769TS335_1.pdb	11.32	0.55
T0769TS338_1.pdb	13.72	0.691
T0769TS345_1.pdb	9.29	0.46
T0769TS346_1.pdb	12.05	0.552
T0769TS347_1.pdb	9.39	0.73
T0769TS349_1.pdb	6.64	0.684
T0769TS357_1.pdb	14.17	0.282
T0769TS358_1.pdb	13.74	0.692
T0769TS364_1.pdb	10.29	0.803
T0769TS381_1.pdb	11.33	0.544
T0769TS386_1.pdb	21.48	0.145
T0769TS391_1.pdb	12.05	0.577
T0769TS410_1.pdb	12.96	0.637
T0769TS414_1.pdb	11.36	0.533
T0769TS417_1.pdb	11.66	0.437
T0769TS420_1.pdb	8.85	0.462
T0769TS425_1.pdb	8.57	0.75
T0769TS434_1.pdb	9.84	0.795
T0769TS436_1.pdb	7.15	0.659
T0769TS437_1.pdb	18.02	0.281
T0769TS438_1.pdb	10.3	0.735
T0769TS439_1.pdb	8.82	0.726
T0769TS442_1.pdb	17.49	0.318
T0769TS448_1.pdb	11.17	0.548
T0769TS452_1.pdb	11.23	0.544
T0769TS454_1.pdb	8.65	0.454
T0769TS465_1.pdb	9.25	0.731
T0769TS466_1.pdb	15.19	0.573
T0769TS479_1.pdb	12.07	0.651
T0769TS482_1.pdb	10.31	0.805
T0769TS483_1.pdb	11.92	0.649
T0769TS492_1.pdb	6.96	0.581
T0769TS499_1.pdb	10.46	0.715
T0770.pdb	0	1
T0770TS008_1.pdb	4.34	0.859
T0770TS011_1.pdb	5.22	0.823
T0770TS038_1.pdb	4.28	0.851
T0770TS041_1.pdb	5.22	0.827
T0770TS050_1.pdb	7.1	0.789
T0770TS117_1.pdb	5.23	0.838
T0770TS133_1.pdb	4.91	0.833
T0770TS145_1.pdb	10.41	0.599
T0770TS156_1.pdb	4.38	0.858
T0770TS160_1.pdb	5.99	0.8
T0770TS171_1.pdb	7.72	0.723
T0770TS184_1.pdb	4.46	0.853
T0770TS206_1.pdb	8.33	0.705
T0770TS210_1.pdb	5.69	0.786
T0770TS212_1.pdb	5.55	0.783
T0770TS216_1.pdb	4.41	0.852
T0770TS228_1.pdb	4.75	0.831
T0770TS237_1.pdb	5.73	0.783
T0770TS251_1.pdb	4.63	0.843
T0770TS263_1.pdb	5.54	0.789
T0770TS268_1.pdb	4.3	0.856
T0770TS277_1.pdb	4.53	0.846
T0770TS279_1.pdb	4.92	0.843
T0770TS300_1.pdb	4.38	0.856
T0770TS335_1.pdb	5.96	0.825
T0770TS345_1.pdb	23.8	0.321
T0770TS346_1.pdb	3.81	0.882
T0770TS349_1.pdb	5.06	0.832
T0770TS381_1.pdb	4.08	0.856
T0770TS410_1.pdb	5.36	0.812
T0770TS414_1.pdb	5.02	0.856
T0770TS420_1.pdb	4.99	0.84
T0770TS436_1.pdb	4.93	0.833
T0770TS448_1.pdb	4.33	0.841
T0770TS452_1.pdb	3.91	0.857
T0770TS454_1.pdb	5.41	0.809
T0770TS479_1.pdb	4.29	0.865
T0770TS492_1.pdb	4.46	0.866
T0770TS499_1.pdb	4.54	0.846
T0771.pdb	0	1
T0771TS006_1.pdb	20.43	0.196
T0771TS008_1.pdb	20.78	0.174
T0771TS011_1.pdb	20.2	0.181
T0771TS026_1.pdb	19.75	0.177
T0771TS032_1.pdb	18.66	0.168
T0771TS034_1.pdb	20.88	0.225
T0771TS038_1.pdb	19.62	0.19
T0771TS041_1.pdb	20.46	0.19
T0771TS042_1.pdb	14.16	0.255
T0771TS044_1.pdb	14.6	0.26
T0771TS049_1.pdb	21.42	0.163
T0771TS050_1.pdb	18.64	0.18
T0771TS054_1.pdb	15.71	0.282
T0771TS056_1.pdb	20.62	0.217
T0771TS063_1.pdb	21.35	0.191
T0771TS064_1.pdb	16.46	0.268
T0771TS065_1.pdb	20.32	0.168
T0771TS067_1.pdb	18.47	0.206
T0771TS073_1.pdb	18.02	0.247
T0771TS080_1.pdb	18.14	0.238
T0771TS110_1.pdb	22.79	0.17
T0771TS117_1.pdb	23.89	0.144
T0771TS118_1.pdb	17.57	0.305
T0771TS132_1.pdb	15.06	0.258
T0771TS133_1.pdb	19.72	0.166
T0771TS144_1.pdb	19.46	0.197
T0771TS155_1.pdb	14.83	0.302
T0771TS157_1.pdb	16.59	0.224
T0771TS160_1.pdb	18.89	0.186
T0771TS162_1.pdb	19.58	0.181
T0771TS169_1.pdb	14.52	0.259
T0771TS171_1.pdb	18.06	0.208
T0771TS184_1.pdb	17.48	0.187
T0771TS197_1.pdb	17.48	0.187
T0771TS204_1.pdb	14.05	0.254
T0771TS210_1.pdb	27.9	0.192
T0771TS212_1.pdb	20.49	0.205
T0771TS216_1.pdb	20.62	0.184
T0771TS228_1.pdb	19.61	0.181
T0771TS230_1.pdb	14.05	0.255
T0771TS235_1.pdb	19.99	0.283
T0771TS237_1.pdb	21.26	0.155
T0771TS251_1.pdb	19.59	0.188
T0771TS263_1.pdb	18.69	0.197
T0771TS268_1.pdb	18.75	0.196
T0771TS276_1.pdb	19.67	0.219
T0771TS277_1.pdb	14.05	0.255
T0771TS279_1.pdb	19.82	0.234
T0771TS282_1.pdb	14.06	0.255
T0771TS290_1.pdb	20.77	0.218
T0771TS296_1.pdb	20.53	0.172
T0771TS300_1.pdb	17.66	0.248
T0771TS301_1.pdb	15.06	0.258
T0771TS310_1.pdb	20.56	0.241
T0771TS317_1.pdb	16.3	0.269
T0771TS322_1.pdb	17.98	0.24
T0771TS326_1.pdb	16.71	0.223
T0771TS328_1.pdb	16.73	0.28
T0771TS333_1.pdb	14.72	0.255
T0771TS335_1.pdb	19	0.173
T0771TS338_1.pdb	15.06	0.258
T0771TS340_1.pdb	14.05	0.255
T0771TS345_1.pdb	19.77	0.226
T0771TS346_1.pdb	21	0.223
T0771TS347_1.pdb	15	0.247
T0771TS349_1.pdb	17.23	0.225
T0771TS357_1.pdb	80.63	0.1
T0771TS358_1.pdb	20.8	0.217
T0771TS364_1.pdb	20.66	0.216
T0771TS368_1.pdb	17.57	0.305
T0771TS381_1.pdb	20.55	0.179
T0771TS391_1.pdb	19.74	0.166
T0771TS410_1.pdb	19.92	0.188
T0771TS414_1.pdb	19.58	0.181
T0771TS420_1.pdb	19.73	0.17
T0771TS425_1.pdb	15.6	0.303
T0771TS434_1.pdb	19.58	0.232
T0771TS436_1.pdb	21.19	0.185
T0771TS438_1.pdb	20.66	0.216
T0771TS439_1.pdb	20.18	0.179
T0771TS442_1.pdb	16.31	0.231
T0771TS445_1.pdb	17.48	0.187
T0771TS448_1.pdb	21.78	0.182
T0771TS452_1.pdb	21.02	0.167
T0771TS454_1.pdb	18.95	0.215
T0771TS460_1.pdb	19.03	0.167
T0771TS466_1.pdb	21.75	0.217
T0771TS479_1.pdb	15.68	0.301
T0771TS482_1.pdb	20.62	0.217
T0771TS483_1.pdb	17.48	0.187
T0771TS492_1.pdb	24.32	0.192
T0771TS499_1.pdb	14.22	0.257
T0772.pdb	0	1
T0772TS008_1.pdb	10.99	0.678
T0772TS011_1.pdb	16.04	0.649
T0772TS038_1.pdb	10.59	0.693
T0772TS041_1.pdb	11.22	0.623
T0772TS050_1.pdb	9.58	0.692
T0772TS073_1.pdb	11.93	0.645
T0772TS117_1.pdb	13.86	0.684
T0772TS133_1.pdb	12.51	0.608
T0772TS145_1.pdb	19.22	0.315
T0772TS160_1.pdb	13.07	0.675
T0772TS171_1.pdb	14.5	0.631
T0772TS184_1.pdb	10.6	0.691
T0772TS206_1.pdb	16.28	0.58
T0772TS210_1.pdb	17.6	0.682
T0772TS212_1.pdb	11.81	0.637
T0772TS216_1.pdb	17.69	0.66
T0772TS228_1.pdb	18.41	0.347
T0772TS237_1.pdb	12.99	0.578
T0772TS251_1.pdb	13.81	0.638
T0772TS263_1.pdb	10.7	0.672
T0772TS268_1.pdb	14.29	0.673
T0772TS277_1.pdb	10.59	0.655
T0772TS279_1.pdb	11.23	0.679
T0772TS300_1.pdb	16.76	0.681
T0772TS335_1.pdb	12.5	0.656
T0772TS345_1.pdb	9.82	0.654
T0772TS346_1.pdb	13.48	0.68
T0772TS349_1.pdb	14.55	0.616
T0772TS381_1.pdb	14.03	0.656
T0772TS410_1.pdb	11.9	0.633
T0772TS414_1.pdb	21.66	0.685
T0772TS420_1.pdb	13.73	0.643
T0772TS436_1.pdb	11.79	0.676
T0772TS448_1.pdb	19.46	0.567
T0772TS452_1.pdb	11.89	0.67
T0772TS454_1.pdb	19.1	0.585
T0772TS479_1.pdb	17.29	0.679
T0772TS492_1.pdb	11.81	0.672
T0772TS499_1.pdb	10.89	0.658
T0773.pdb	0	1
T0773TS006_1.pdb	12.59	0.236
T0773TS008_1.pdb	8.57	0.58
T0773TS011_1.pdb	9.27	0.528
T0773TS024_1.pdb	10.34	0.364
T0773TS032_1.pdb	3.38	0.623
T0773TS034_1.pdb	9.14	0.504
T0773TS038_1.pdb	6.28	0.682
T0773TS041_1.pdb	6.03	0.604
T0773TS042_1.pdb	8.59	0.652
T0773TS044_1.pdb	5.69	0.788
T0773TS049_1.pdb	12.46	0.326
T0773TS050_1.pdb	5.54	0.574
T0773TS056_1.pdb	7.33	0.808
T0773TS063_1.pdb	5.58	0.582
T0773TS065_1.pdb	3.95	0.711
T0773TS067_1.pdb	4.61	0.812
T0773TS073_1.pdb	12.1	0.385
T0773TS080_1.pdb	10.01	0.385
T0773TS097_1.pdb	13.56	0.325
T0773TS110_1.pdb	20.09	0.406
T0773TS116_1.pdb	8.28	0.457
T0773TS117_1.pdb	12.62	0.382
T0773TS120_1.pdb	8.62	0.826
T0773TS132_1.pdb	8.66	0.578
T0773TS133_1.pdb	6.5	0.596
T0773TS144_1.pdb	6.49	0.804
T0773TS153_1.pdb	8.28	0.457
T0773TS155_1.pdb	14.3	0.259
T0773TS156_1.pdb	5.2	0.576
T0773TS157_1.pdb	8.54	0.59
T0773TS160_1.pdb	12.11	0.322
T0773TS162_1.pdb	8.62	0.585
T0773TS169_1.pdb	5.69	0.785
T0773TS171_1.pdb	15.44	0.291
T0773TS173_1.pdb	7.5	0.798
T0773TS204_1.pdb	7.78	0.785
T0773TS206_1.pdb	13.21	0.21
T0773TS210_1.pdb	9.38	0.474
T0773TS212_1.pdb	7.37	0.557
T0773TS216_1.pdb	7.9	0.503
T0773TS228_1.pdb	6.11	0.562
T0773TS230_1.pdb	8.66	0.575
T0773TS235_1.pdb	8.44	0.577
T0773TS237_1.pdb	10.11	0.341
T0773TS251_1.pdb	9.4	0.56
T0773TS260_1.pdb	4.79	0.571
T0773TS263_1.pdb	4.72	0.796
T0773TS268_1.pdb	9.45	0.613
T0773TS276_1.pdb	6	0.511
T0773TS277_1.pdb	4.61	0.812
T0773TS279_1.pdb	9.26	0.539
T0773TS290_1.pdb	8.59	0.587
T0773TS296_1.pdb	5.86	0.76
T0773TS300_1.pdb	9.33	0.377
T0773TS301_1.pdb	4.43	0.778
T0773TS310_1.pdb	4.33	0.829
T0773TS322_1.pdb	5.91	0.565
T0773TS326_1.pdb	8.39	0.593
T0773TS335_1.pdb	8.63	0.575
T0773TS336_1.pdb	5.75	0.779
T0773TS338_1.pdb	8.57	0.587
T0773TS340_1.pdb	11.11	0.69
T0773TS345_1.pdb	8.33	0.486
T0773TS346_1.pdb	8.12	0.458
T0773TS347_1.pdb	8.64	0.615
T0773TS349_1.pdb	15.01	0.268
T0773TS357_1.pdb	16.25	0.332
T0773TS358_1.pdb	4.62	0.812
T0773TS364_1.pdb	3.98	0.811
T0773TS381_1.pdb	8.66	0.576
T0773TS386_1.pdb	15.91	0.145
T0773TS391_1.pdb	6.97	0.731
T0773TS403_1.pdb	4.56	0.829
T0773TS410_1.pdb	7.9	0.503
T0773TS414_1.pdb	8.66	0.577
T0773TS417_1.pdb	12.75	0.289
T0773TS420_1.pdb	8.53	0.581
T0773TS425_1.pdb	8.42	0.569
T0773TS434_1.pdb	2.3	0.855
T0773TS436_1.pdb	5.14	0.498
T0773TS437_1.pdb	12.15	0.169
T0773TS438_1.pdb	6.29	0.59
T0773TS439_1.pdb	8.56	0.731
T0773TS442_1.pdb	8.71	0.552
T0773TS448_1.pdb	8.02	0.6
T0773TS452_1.pdb	8.57	0.582
T0773TS454_1.pdb	6.64	0.395
T0773TS457_1.pdb	4.61	0.806
T0773TS465_1.pdb	8.01	0.795
T0773TS466_1.pdb	7.98	0.461
T0773TS479_1.pdb	4.43	0.778
T0773TS482_1.pdb	9.2	0.793
T0773TS483_1.pdb	11.87	0.418
T0773TS492_1.pdb	11.87	0.418
T0773TS493_1.pdb	11.82	0.244
T0773TS499_1.pdb	3.96	0.778
T0776.pdb	0	1
T0776TS008_1.pdb	2.79	0.896
T0776TS011_1.pdb	3.15	0.88
T0776TS022_1.pdb	2.96	0.889
T0776TS038_1.pdb	2.28	0.918
T0776TS041_1.pdb	4.06	0.876
T0776TS050_1.pdb	2.45	0.901
T0776TS073_1.pdb	3.02	0.862
T0776TS117_1.pdb	2.71	0.884
T0776TS133_1.pdb	2.9	0.893
T0776TS145_1.pdb	7.81	0.702
T0776TS160_1.pdb	4.66	0.774
T0776TS171_1.pdb	2.66	0.896
T0776TS184_1.pdb	2.82	0.903
T0776TS210_1.pdb	5.64	0.844
T0776TS212_1.pdb	2.96	0.89
T0776TS216_1.pdb	2.88	0.893
T0776TS228_1.pdb	4.07	0.873
T0776TS251_1.pdb	4.11	0.872
T0776TS263_1.pdb	2.74	0.895
T0776TS268_1.pdb	2.86	0.897
T0776TS277_1.pdb	2.79	0.896
T0776TS279_1.pdb	2.81	0.892
T0776TS300_1.pdb	3.8	0.791
T0776TS335_1.pdb	2.56	0.903
T0776TS345_1.pdb	3.54	0.818
T0776TS346_1.pdb	2.33	0.909
T0776TS349_1.pdb	5.51	0.842
T0776TS381_1.pdb	2.84	0.898
T0776TS410_1.pdb	3.21	0.882
T0776TS414_1.pdb	2.85	0.898
T0776TS420_1.pdb	1.96	0.915
T0776TS436_1.pdb	3.44	0.837
T0776TS448_1.pdb	3.07	0.883
T0776TS452_1.pdb	2.97	0.898
T0776TS454_1.pdb	6.21	0.738
T0776TS479_1.pdb	4.25	0.903
T0776TS492_1.pdb	3.18	0.886
T0776TS499_1.pdb	2.93	0.894
T0777.pdb	0	1
T0777TS006_1.pdb	27.48	0.141
T0777TS008_1.pdb	21.28	0.22
T0777TS011_1.pdb	20.35	0.211
T0777TS032_1.pdb	22.48	0.218
T0777TS034_1.pdb	39.68	0.219
T0777TS038_1.pdb	23.52	0.206
T0777TS041_1.pdb	24.5	0.201
T0777TS042_1.pdb	21.72	0.206
T0777TS044_1.pdb	21.36	0.223
T0777TS049_1.pdb	20.42	0.234
T0777TS050_1.pdb	23.71	0.223
T0777TS056_1.pdb	14.77	0.308
T0777TS063_1.pdb	25.66	0.203
T0777TS064_1.pdb	22.78	0.208
T0777TS065_1.pdb	19.1	0.317
T0777TS067_1.pdb	21.77	0.249
T0777TS073_1.pdb	21.86	0.209
T0777TS080_1.pdb	22.88	0.223
T0777TS110_1.pdb	101.22	0.138
T0777TS116_1.pdb	24.39	0.226
T0777TS117_1.pdb	23.3	0.177
T0777TS118_1.pdb	19.21	0.237
T0777TS132_1.pdb	19.94	0.224
T0777TS133_1.pdb	20.2	0.228
T0777TS144_1.pdb	20.03	0.231
T0777TS145_1.pdb	23.2	0.2
T0777TS153_1.pdb	24.39	0.226
T0777TS155_1.pdb	20.12	0.217
T0777TS156_1.pdb	19.77	0.201
T0777TS157_1.pdb	19.45	0.228
T0777TS160_1.pdb	21.07	0.236
T0777TS162_1.pdb	18.04	0.281
T0777TS169_1.pdb	21.14	0.225
T0777TS184_1.pdb	22.78	0.208
T0777TS197_1.pdb	21.07	0.236
T0777TS204_1.pdb	14.79	0.306
T0777TS210_1.pdb	22.33	0.193
T0777TS212_1.pdb	21.07	0.218
T0777TS216_1.pdb	18.78	0.237
T0777TS228_1.pdb	23.26	0.207
T0777TS235_1.pdb	19.75	0.232
T0777TS237_1.pdb	21.31	0.203
T0777TS251_1.pdb	24.69	0.185
T0777TS263_1.pdb	25.57	0.169
T0777TS268_1.pdb	20.61	0.188
T0777TS276_1.pdb	17.74	0.288
T0777TS277_1.pdb	20.35	0.236
T0777TS279_1.pdb	63.84	0.152
T0777TS282_1.pdb	22.79	0.208
T0777TS290_1.pdb	14.74	0.309
T0777TS296_1.pdb	21.5	0.238
T0777TS300_1.pdb	26.36	0.184
T0777TS301_1.pdb	16.89	0.304
T0777TS310_1.pdb	18.72	0.237
T0777TS317_1.pdb	23.57	0.199
T0777TS322_1.pdb	20.66	0.219
T0777TS326_1.pdb	19.47	0.228
T0777TS333_1.pdb	18.89	0.237
T0777TS335_1.pdb	18.27	0.289
T0777TS338_1.pdb	14.77	0.308
T0777TS340_1.pdb	21.28	0.22
T0777TS345_1.pdb	23.08	0.206
T0777TS346_1.pdb	39.56	0.221
T0777TS347_1.pdb	14.74	0.329
T0777TS349_1.pdb	23.25	0.214
T0777TS357_1.pdb	62.88	0.11
T0777TS358_1.pdb	20.39	0.251
T0777TS360_1.pdb	23.27	0.227
T0777TS362_1.pdb	22.63	0.203
T0777TS364_1.pdb	14.73	0.31
T0777TS368_1.pdb	19.21	0.237
T0777TS381_1.pdb	18.44	0.283
T0777TS391_1.pdb	26.05	0.201
T0777TS410_1.pdb	24.28	0.218
T0777TS414_1.pdb	23.43	0.197
T0777TS417_1.pdb	26.45	0.155
T0777TS420_1.pdb	23.75	0.213
T0777TS425_1.pdb	17.98	0.218
T0777TS430_1.pdb	20.61	0.187
T0777TS434_1.pdb	14.77	0.308
T0777TS436_1.pdb	21.09	0.244
T0777TS437_1.pdb	25.9	0.169
T0777TS438_1.pdb	14.73	0.31
T0777TS439_1.pdb	18.75	0.233
T0777TS442_1.pdb	20.12	0.234
T0777TS445_1.pdb	21.07	0.236
T0777TS448_1.pdb	19.26	0.24
T0777TS452_1.pdb	17.98	0.287
T0777TS454_1.pdb	31.42	0.18
T0777TS479_1.pdb	19	0.265
T0777TS482_1.pdb	14.77	0.308
T0777TS483_1.pdb	21.07	0.236
T0777TS492_1.pdb	116.11	0.101
T0777TS499_1.pdb	14.77	0.308
T0778.pdb	0	1
T0778TS008_1.pdb	0.4	0.989
T0778TS011_1.pdb	0.76	0.962
T0778TS022_1.pdb	0.79	0.959
T0778TS038_1.pdb	0.83	0.954
T0778TS041_1.pdb	0.45	0.986
T0778TS050_1.pdb	0.87	0.951
T0778TS073_1.pdb	1.02	0.934
T0778TS117_1.pdb	0.81	0.956
T0778TS133_1.pdb	0.81	0.956
T0778TS145_1.pdb	1.07	0.927
T0778TS156_1.pdb	0.91	0.95
T0778TS160_1.pdb	1.71	0.867
T0778TS171_1.pdb	1.73	0.859
T0778TS184_1.pdb	0.32	0.993
T0778TS193_1.pdb	1.11	0.923
T0778TS206_1.pdb	13.09	0.168
T0778TS210_1.pdb	1.52	0.876
T0778TS212_1.pdb	0.7	0.966
T0778TS216_1.pdb	1.54	0.883
T0778TS228_1.pdb	1.15	0.923
T0778TS237_1.pdb	1.14	0.92
T0778TS251_1.pdb	1.2	0.913
T0778TS263_1.pdb	1.43	0.888
T0778TS268_1.pdb	0.76	0.961
T0778TS277_1.pdb	1.07	0.929
T0778TS279_1.pdb	1.08	0.926
T0778TS300_1.pdb	0.33	0.992
T0778TS335_1.pdb	0.84	0.954
T0778TS345_1.pdb	13.19	0.26
T0778TS346_1.pdb	0.86	0.952
T0778TS349_1.pdb	0.8	0.958
T0778TS381_1.pdb	0.84	0.954
T0778TS410_1.pdb	0.84	0.953
T0778TS414_1.pdb	0.83	0.955
T0778TS420_1.pdb	0.6	0.975
T0778TS436_1.pdb	1.01	0.939
T0778TS448_1.pdb	1.54	0.872
T0778TS452_1.pdb	0.83	0.955
T0778TS454_1.pdb	1.36	0.892
T0778TS479_1.pdb	1.23	0.907
T0778TS492_1.pdb	0.77	0.961
T0778TS499_1.pdb	0.73	0.964
T0780.pdb	0	1
T0780TS008_1.pdb	15.65	0.433
T0780TS011_1.pdb	21.61	0.145
T0780TS038_1.pdb	7.86	0.51
T0780TS041_1.pdb	70.53	0.428
T0780TS050_1.pdb	10.13	0.509
T0780TS073_1.pdb	14.91	0.44
T0780TS110_1.pdb	11.7	0.439
T0780TS117_1.pdb	12.57	0.451
T0780TS133_1.pdb	73.06	0.427
T0780TS145_1.pdb	56.31	0.387
T0780TS160_1.pdb	19.69	0.433
T0780TS171_1.pdb	30.28	0.161
T0780TS184_1.pdb	19.78	0.423
T0780TS210_1.pdb	11.29	0.469
T0780TS212_1.pdb	20.06	0.429
T0780TS216_1.pdb	12.92	0.469
T0780TS228_1.pdb	22.97	0.158
T0780TS237_1.pdb	19.32	0.416
T0780TS251_1.pdb	11.85	0.432
T0780TS268_1.pdb	15.17	0.412
T0780TS277_1.pdb	13.41	0.455
T0780TS279_1.pdb	25.77	0.179
T0780TS300_1.pdb	16.38	0.475
T0780TS335_1.pdb	17.9	0.462
T0780TS345_1.pdb	24.26	0.242
T0780TS346_1.pdb	10.98	0.437
T0780TS349_1.pdb	23.42	0.423
T0780TS381_1.pdb	17.82	0.461
T0780TS410_1.pdb	21.88	0.161
T0780TS414_1.pdb	18	0.463
T0780TS420_1.pdb	15.65	0.433
T0780TS436_1.pdb	24.86	0.419
T0780TS448_1.pdb	72.46	0.42
T0780TS452_1.pdb	17.9	0.46
T0780TS454_1.pdb	16.6	0.43
T0780TS479_1.pdb	17.99	0.213
T0780TS492_1.pdb	17.27	0.307
T0780TS499_1.pdb	13.66	0.456
T0781.pdb	0	1
T0781TS006_1.pdb	36.84	0.112
T0781TS008_1.pdb	24.02	0.183
T0781TS011_1.pdb	22.95	0.225
T0781TS026_1.pdb	26.6	0.147
T0781TS034_1.pdb	24.45	0.257
T0781TS038_1.pdb	22.46	0.238
T0781TS041_1.pdb	82.73	0.089
T0781TS042_1.pdb	21.76	0.196
T0781TS044_1.pdb	23.44	0.26
T0781TS049_1.pdb	26.92	0.154
T0781TS050_1.pdb	24.12	0.244
T0781TS056_1.pdb	22.59	0.206
T0781TS063_1.pdb	22.52	0.226
T0781TS064_1.pdb	25.82	0.268
T0781TS067_1.pdb	25.82	0.268
T0781TS073_1.pdb	25.56	0.194
T0781TS080_1.pdb	25.42	0.18
T0781TS097_1.pdb	27.46	0.195
T0781TS116_1.pdb	24.23	0.188
T0781TS117_1.pdb	32.6	0.139
T0781TS118_1.pdb	21.05	0.247
T0781TS132_1.pdb	23.17	0.206
T0781TS133_1.pdb	23.54	0.192
T0781TS144_1.pdb	22.29	0.284
T0781TS145_1.pdb	36.71	0.142
T0781TS153_1.pdb	24.23	0.188
T0781TS155_1.pdb	24.16	0.2
T0781TS157_1.pdb	28.46	0.134
T0781TS160_1.pdb	22.26	0.181
T0781TS162_1.pdb	22.03	0.19
T0781TS169_1.pdb	23.33	0.261
T0781TS184_1.pdb	25.82	0.268
T0781TS197_1.pdb	151.26	0.227
T0781TS204_1.pdb	20.03	0.282
T0781TS206_1.pdb	21.92	0.172
T0781TS212_1.pdb	23.31	0.266
T0781TS216_1.pdb	22.03	0.215
T0781TS228_1.pdb	28.91	0.137
T0781TS235_1.pdb	38.17	0.136
T0781TS237_1.pdb	21.98	0.199
T0781TS251_1.pdb	23.18	0.208
T0781TS263_1.pdb	30.41	0.163
T0781TS268_1.pdb	25.12	0.2
T0781TS276_1.pdb	22.44	0.259
T0781TS277_1.pdb	26.87	0.267
T0781TS279_1.pdb	24.64	0.2
T0781TS282_1.pdb	20.13	0.29
T0781TS290_1.pdb	24.71	0.265
T0781TS296_1.pdb	20.66	0.302
T0781TS300_1.pdb	24.78	0.182
T0781TS301_1.pdb	23.17	0.206
T0781TS310_1.pdb	25.7	0.186
T0781TS317_1.pdb	21.55	0.195
T0781TS322_1.pdb	22.22	0.171
T0781TS326_1.pdb	28.45	0.133
T0781TS333_1.pdb	24.31	0.203
T0781TS335_1.pdb	22.57	0.18
T0781TS338_1.pdb	23.17	0.206
T0781TS345_1.pdb	25.97	0.181
T0781TS346_1.pdb	24.4	0.259
T0781TS347_1.pdb	24.45	0.25
T0781TS349_1.pdb	23.74	0.164
T0781TS357_1.pdb	116.53	0.221
T0781TS358_1.pdb	23.55	0.244
T0781TS360_1.pdb	27.33	0.198
T0781TS364_1.pdb	22.12	0.2
T0781TS368_1.pdb	21.05	0.247
T0781TS381_1.pdb	22.03	0.19
T0781TS391_1.pdb	28.59	0.246
T0781TS410_1.pdb	23.12	0.195
T0781TS414_1.pdb	23.22	0.176
T0781TS417_1.pdb	26.87	0.157
T0781TS420_1.pdb	25.43	0.237
T0781TS425_1.pdb	20.64	0.303
T0781TS430_1.pdb	23.81	0.175
T0781TS434_1.pdb	22.09	0.181
T0781TS436_1.pdb	23.21	0.17
T0781TS437_1.pdb	24.85	0.172
T0781TS438_1.pdb	22.12	0.2
T0781TS439_1.pdb	22.58	0.185
T0781TS442_1.pdb	24.73	0.191
T0781TS445_1.pdb	151.26	0.227
T0781TS448_1.pdb	36.67	0.139
T0781TS452_1.pdb	24.25	0.173
T0781TS454_1.pdb	26.94	0.19
T0781TS457_1.pdb	31.3	0.154
T0781TS460_1.pdb	23.9	0.171
T0781TS479_1.pdb	21.73	0.211
T0781TS482_1.pdb	22.59	0.206
T0781TS483_1.pdb	151.26	0.227
T0781TS492_1.pdb	113.26	0.126
T0781TS499_1.pdb	23.17	0.206
T0782.pdb	0	1
T0782TS008_1.pdb	8.28	0.614
T0782TS011_1.pdb	12.78	0.27
T0782TS038_1.pdb	5.31	0.658
T0782TS041_1.pdb	3.55	0.679
T0782TS050_1.pdb	4.49	0.642
T0782TS073_1.pdb	4.37	0.739
T0782TS117_1.pdb	21.78	0.294
T0782TS133_1.pdb	6.43	0.562
T0782TS145_1.pdb	13.09	0.286
T0782TS160_1.pdb	11.98	0.468
T0782TS171_1.pdb	13.94	0.343
T0782TS184_1.pdb	3.8	0.745
T0782TS210_1.pdb	4.76	0.671
T0782TS212_1.pdb	5.96	0.603
T0782TS216_1.pdb	3.81	0.745
T0782TS228_1.pdb	13.05	0.227
T0782TS237_1.pdb	9.91	0.54
T0782TS251_1.pdb	4.01	0.597
T0782TS263_1.pdb	14.43	0.287
T0782TS268_1.pdb	9.09	0.536
T0782TS277_1.pdb	4.16	0.687
T0782TS279_1.pdb	8.18	0.452
T0782TS300_1.pdb	5.36	0.657
T0782TS335_1.pdb	4.93	0.659
T0782TS345_1.pdb	8.86	0.5
T0782TS346_1.pdb	5.31	0.705
T0782TS349_1.pdb	18.24	0.275
T0782TS381_1.pdb	5.08	0.649
T0782TS410_1.pdb	5.14	0.691
T0782TS414_1.pdb	4.93	0.659
T0782TS420_1.pdb	5.8	0.588
T0782TS436_1.pdb	13.52	0.276
T0782TS448_1.pdb	8.19	0.488
T0782TS452_1.pdb	5.12	0.634
T0782TS454_1.pdb	6.21	0.57
T0782TS479_1.pdb	11.67	0.302
T0782TS492_1.pdb	5.39	0.657
T0782TS499_1.pdb	4.63	0.66
T0784.pdb	0	1
T0784TS008_1.pdb	1.85	0.897
T0784TS011_1.pdb	1.66	0.905
T0784TS038_1.pdb	1.38	0.935
T0784TS041_1.pdb	1.86	0.933
T0784TS050_1.pdb	1.45	0.917
T0784TS073_1.pdb	1.84	0.925
T0784TS117_1.pdb	1.71	0.903
T0784TS133_1.pdb	1.41	0.93
T0784TS145_1.pdb	6.41	0.532
T0784TS160_1.pdb	17.08	0.203
T0784TS171_1.pdb	1.63	0.915
T0784TS184_1.pdb	1.45	0.925
T0784TS206_1.pdb	17.8	0.249
T0784TS210_1.pdb	2.08	0.886
T0784TS212_1.pdb	1.52	0.913
T0784TS216_1.pdb	1.67	0.917
T0784TS228_1.pdb	1.38	0.929
T0784TS237_1.pdb	1.21	0.946
T0784TS251_1.pdb	1.62	0.901
T0784TS263_1.pdb	2.08	0.886
T0784TS268_1.pdb	1.27	0.941
T0784TS277_1.pdb	1.4	0.936
T0784TS279_1.pdb	1.74	0.901
T0784TS300_1.pdb	1.31	0.936
T0784TS335_1.pdb	1.64	0.906
T0784TS345_1.pdb	11.02	0.585
T0784TS346_1.pdb	1.79	0.899
T0784TS349_1.pdb	1.35	0.934
T0784TS381_1.pdb	1.68	0.905
T0784TS410_1.pdb	1.4	0.924
T0784TS414_1.pdb	1.66	0.906
T0784TS420_1.pdb	1.17	0.952
T0784TS436_1.pdb	2.15	0.88
T0784TS448_1.pdb	1.3	0.939
T0784TS452_1.pdb	1.55	0.909
T0784TS454_1.pdb	2.43	0.804
T0784TS479_1.pdb	16.53	0.185
T0784TS492_1.pdb	1.64	0.905
T0784TS499_1.pdb	1.19	0.943
T0785.pdb	0	1
T0785TS006_1.pdb	17.85	0.143
T0785TS008_1.pdb	17.17	0.265
T0785TS011_1.pdb	13	0.247
T0785TS014_1.pdb	14.93	0.243
T0785TS024_1.pdb	15.38	0.207
T0785TS026_1.pdb	15.46	0.193
T0785TS032_1.pdb	16.49	0.179
T0785TS034_1.pdb	17.22	0.207
T0785TS038_1.pdb	17.44	0.215
T0785TS041_1.pdb	14.93	0.192
T0785TS042_1.pdb	13.11	0.222
T0785TS044_1.pdb	13.74	0.212
T0785TS049_1.pdb	15.57	0.16
T0785TS050_1.pdb	15.3	0.175
T0785TS054_1.pdb	13.21	0.219
T0785TS056_1.pdb	10.44	0.244
T0785TS063_1.pdb	17.49	0.228
T0785TS064_1.pdb	12.79	0.243
T0785TS065_1.pdb	14.25	0.298
T0785TS067_1.pdb	26.09	0.145
T0785TS073_1.pdb	14.85	0.227
T0785TS080_1.pdb	14.84	0.271
T0785TS097_1.pdb	13.79	0.272
T0785TS110_1.pdb	44.58	0.127
T0785TS111_1.pdb	12.6	0.212
T0785TS116_1.pdb	16.79	0.156
T0785TS117_1.pdb	19.24	0.165
T0785TS120_1.pdb	13.32	0.264
T0785TS132_1.pdb	14.05	0.222
T0785TS133_1.pdb	13.15	0.207
T0785TS144_1.pdb	13.16	0.207
T0785TS145_1.pdb	14.8	0.177
T0785TS153_1.pdb	15.77	0.243
T0785TS155_1.pdb	16.59	0.189
T0785TS156_1.pdb	17.28	0.177
T0785TS157_1.pdb	15.72	0.169
T0785TS160_1.pdb	16.88	0.16
T0785TS162_1.pdb	13.68	0.268
T0785TS169_1.pdb	13.72	0.212
T0785TS171_1.pdb	17.79	0.186
T0785TS173_1.pdb	14.67	0.274
T0785TS184_1.pdb	14.27	0.212
T0785TS203_1.pdb	12.82	0.262
T0785TS204_1.pdb	13.12	0.278
T0785TS206_1.pdb	17.31	0.189
T0785TS210_1.pdb	15.67	0.199
T0785TS212_1.pdb	20.92	0.166
T0785TS216_1.pdb	39.6	0.121
T0785TS228_1.pdb	14.43	0.191
T0785TS235_1.pdb	18.83	0.165
T0785TS237_1.pdb	23.75	0.164
T0785TS251_1.pdb	14.23	0.229
T0785TS258_1.pdb	13.2	0.269
T0785TS260_1.pdb	11.55	0.255
T0785TS263_1.pdb	14.04	0.21
T0785TS268_1.pdb	14.05	0.222
T0785TS276_1.pdb	13.65	0.282
T0785TS277_1.pdb	13.79	0.261
T0785TS279_1.pdb	16.21	0.249
T0785TS282_1.pdb	13.36	0.242
T0785TS290_1.pdb	14.58	0.273
T0785TS296_1.pdb	16.54	0.223
T0785TS300_1.pdb	15.44	0.205
T0785TS301_1.pdb	9.37	0.281
T0785TS310_1.pdb	12.79	0.243
T0785TS317_1.pdb	17.27	0.268
T0785TS322_1.pdb	11.84	0.244
T0785TS326_1.pdb	15.71	0.166
T0785TS328_1.pdb	13.28	0.236
T0785TS333_1.pdb	9.37	0.281
T0785TS335_1.pdb	18.52	0.159
T0785TS336_1.pdb	13.62	0.276
T0785TS338_1.pdb	14.6	0.273
T0785TS340_1.pdb	17.96	0.159
T0785TS345_1.pdb	14.46	0.226
T0785TS346_1.pdb	17.16	0.2
T0785TS347_1.pdb	15.24	0.26
T0785TS349_1.pdb	20.79	0.183
T0785TS357_1.pdb	20.73	0.145
T0785TS358_1.pdb	15.7	0.199
T0785TS360_1.pdb	15.99	0.219
T0785TS362_1.pdb	16.46	0.182
T0785TS364_1.pdb	12.83	0.259
T0785TS368_1.pdb	15.64	0.225
T0785TS381_1.pdb	17.96	0.159
T0785TS386_1.pdb	25.13	0.118
T0785TS391_1.pdb	14.79	0.191
T0785TS401_1.pdb	14.67	0.176
T0785TS403_1.pdb	13.13	0.269
T0785TS410_1.pdb	15.61	0.225
T0785TS414_1.pdb	18.78	0.161
T0785TS417_1.pdb	15.08	0.187
T0785TS420_1.pdb	14.68	0.169
T0785TS425_1.pdb	15.65	0.229
T0785TS430_1.pdb	16.17	0.152
T0785TS433_1.pdb	13.07	0.28
T0785TS434_1.pdb	13.37	0.268
T0785TS436_1.pdb	16.4	0.159
T0785TS437_1.pdb	15.09	0.181
T0785TS438_1.pdb	14.6	0.273
T0785TS439_1.pdb	16.99	0.189
T0785TS442_1.pdb	14.89	0.192
T0785TS448_1.pdb	16.39	0.201
T0785TS452_1.pdb	18.32	0.154
T0785TS454_1.pdb	15.94	0.249
T0785TS457_1.pdb	14.52	0.276
T0785TS460_1.pdb	14.92	0.171
T0785TS465_1.pdb	13.1	0.214
T0785TS466_1.pdb	15.75	0.189
T0785TS479_1.pdb	15.42	0.209
T0785TS482_1.pdb	13.41	0.261
T0785TS483_1.pdb	14.46	0.226
T0785TS492_1.pdb	16.37	0.263
T0785TS499_1.pdb	15.79	0.228
T0786.pdb	0	1
T0786TS008_1.pdb	4.11	0.793
T0786TS011_1.pdb	6.37	0.729
T0786TS038_1.pdb	4	0.778
T0786TS041_1.pdb	4.3	0.78
T0786TS050_1.pdb	3.92	0.799
T0786TS073_1.pdb	14.51	0.462
T0786TS117_1.pdb	3.97	0.765
T0786TS133_1.pdb	6.54	0.709
T0786TS145_1.pdb	12.23	0.476
T0786TS160_1.pdb	3.96	0.786
T0786TS171_1.pdb	6.11	0.735
T0786TS184_1.pdb	3.62	0.83
T0786TS206_1.pdb	20.09	0.156
T0786TS210_1.pdb	6.06	0.722
T0786TS212_1.pdb	7.04	0.637
T0786TS216_1.pdb	3.64	0.827
T0786TS228_1.pdb	5.09	0.738
T0786TS237_1.pdb	6.08	0.674
T0786TS251_1.pdb	4.29	0.8
T0786TS263_1.pdb	14.98	0.451
T0786TS268_1.pdb	5.59	0.698
T0786TS277_1.pdb	4.22	0.782
T0786TS279_1.pdb	6.4	0.772
T0786TS300_1.pdb	4.76	0.773
T0786TS335_1.pdb	3.99	0.782
T0786TS345_1.pdb	17.27	0.374
T0786TS346_1.pdb	4.55	0.777
T0786TS349_1.pdb	5.67	0.728
T0786TS381_1.pdb	3.97	0.784
T0786TS410_1.pdb	6.37	0.697
T0786TS414_1.pdb	4.57	0.766
T0786TS420_1.pdb	4.08	0.794
T0786TS436_1.pdb	4.63	0.747
T0786TS448_1.pdb	6.25	0.691
T0786TS452_1.pdb	3.96	0.772
T0786TS454_1.pdb	14.44	0.458
T0786TS479_1.pdb	5.13	0.73
T0786TS492_1.pdb	8.8	0.579
T0786TS499_1.pdb	4.39	0.777
T0790.pdb	0	1
T0790TS008_1.pdb	18.54	0.22
T0790TS011_1.pdb	18.68	0.204
T0790TS038_1.pdb	18.85	0.209
T0790TS041_1.pdb	21.27	0.166
T0790TS050_1.pdb	20.21	0.179
T0790TS073_1.pdb	22.61	0.194
T0790TS110_1.pdb	131.85	0.115
T0790TS117_1.pdb	30.49	0.122
T0790TS133_1.pdb	21.39	0.195
T0790TS145_1.pdb	20.42	0.179
T0790TS156_1.pdb	21.66	0.188
T0790TS160_1.pdb	22.79	0.179
T0790TS184_1.pdb	21.73	0.201
T0790TS206_1.pdb	28.7	0.144
T0790TS210_1.pdb	20.14	0.166
T0790TS212_1.pdb	21.18	0.158
T0790TS216_1.pdb	21.08	0.173
T0790TS228_1.pdb	21.95	0.187
T0790TS237_1.pdb	24.27	0.158
T0790TS251_1.pdb	19.06	0.212
T0790TS263_1.pdb	21.52	0.156
T0790TS268_1.pdb	17.8	0.219
T0790TS277_1.pdb	17.12	0.2
T0790TS279_1.pdb	83.98	0.207
T0790TS300_1.pdb	22.2	0.201
T0790TS335_1.pdb	20.72	0.177
T0790TS345_1.pdb	23.38	0.232
T0790TS346_1.pdb	20.69	0.202
T0790TS349_1.pdb	20.45	0.218
T0790TS381_1.pdb	19.98	0.212
T0790TS410_1.pdb	22.02	0.197
T0790TS414_1.pdb	19.89	0.199
T0790TS420_1.pdb	19.68	0.219
T0790TS436_1.pdb	20.58	0.205
T0790TS448_1.pdb	30.2	0.186
T0790TS452_1.pdb	21.6	0.194
T0790TS454_1.pdb	20.11	0.218
T0790TS466_1.pdb	24.03	0.207
T0790TS492_1.pdb	96.02	0.159
T0790TS499_1.pdb	17.02	0.204
T0792.pdb	0	1
T0792TS008_1.pdb	5.69	0.633
T0792TS011_1.pdb	3.05	0.715
T0792TS038_1.pdb	4.9	0.627
T0792TS041_1.pdb	7.08	0.593
T0792TS050_1.pdb	3.45	0.638
T0792TS073_1.pdb	3.97	0.648
T0792TS117_1.pdb	3.66	0.668
T0792TS133_1.pdb	3.78	0.637
T0792TS145_1.pdb	3.95	0.522
T0792TS156_1.pdb	4.12	0.62
T0792TS160_1.pdb	6.43	0.468
T0792TS171_1.pdb	4.03	0.642
T0792TS184_1.pdb	2.24	0.762
T0792TS206_1.pdb	12.4	0.263
T0792TS210_1.pdb	3.83	0.697
T0792TS212_1.pdb	7.36	0.642
T0792TS216_1.pdb	2.24	0.762
T0792TS228_1.pdb	4.01	0.605
T0792TS237_1.pdb	4.27	0.675
T0792TS251_1.pdb	4.06	0.67
T0792TS263_1.pdb	3.15	0.68
T0792TS268_1.pdb	7.14	0.634
T0792TS277_1.pdb	3.67	0.672
T0792TS279_1.pdb	5.51	0.652
T0792TS300_1.pdb	3.98	0.637
T0792TS335_1.pdb	5.6	0.618
T0792TS345_1.pdb	11.23	0.382
T0792TS346_1.pdb	5.31	0.667
T0792TS349_1.pdb	4.8	0.596
T0792TS381_1.pdb	5.8	0.637
T0792TS410_1.pdb	3.19	0.688
T0792TS414_1.pdb	4.84	0.635
T0792TS420_1.pdb	3.41	0.653
T0792TS436_1.pdb	5.11	0.564
T0792TS448_1.pdb	5.82	0.655
T0792TS452_1.pdb	3.48	0.618
T0792TS454_1.pdb	5.89	0.678
T0792TS479_1.pdb	7.16	0.38
T0792TS492_1.pdb	12.48	0.266
T0792TS499_1.pdb	3.71	0.686
T0794.pdb	0	1
T0794TS008_1.pdb	19.34	0.545
T0794TS011_1.pdb	19.89	0.565
T0794TS034_1.pdb	52.39	0.552
T0794TS038_1.pdb	21.65	0.548
T0794TS041_1.pdb	13.85	0.582
T0794TS042_1.pdb	20.36	0.577
T0794TS044_1.pdb	18.16	0.563
T0794TS049_1.pdb	20.57	0.464
T0794TS050_1.pdb	15.05	0.565
T0794TS056_1.pdb	16.27	0.574
T0794TS063_1.pdb	18.42	0.427
T0794TS064_1.pdb	17.37	0.577
T0794TS067_1.pdb	15.72	0.566
T0794TS073_1.pdb	28.84	0.494
T0794TS080_1.pdb	27.94	0.171
T0794TS097_1.pdb	13.18	0.587
T0794TS117_1.pdb	80.32	0.56
T0794TS118_1.pdb	16.27	0.574
T0794TS132_1.pdb	19.89	0.565
T0794TS133_1.pdb	19.97	0.525
T0794TS144_1.pdb	19.88	0.566
T0794TS145_1.pdb	20.99	0.394
T0794TS153_1.pdb	20.93	0.499
T0794TS155_1.pdb	22.76	0.208
T0794TS157_1.pdb	19.3	0.482
T0794TS160_1.pdb	19.19	0.54
T0794TS169_1.pdb	17.9	0.564
T0794TS184_1.pdb	17.37	0.577
T0794TS197_1.pdb	21.6	0.43
T0794TS204_1.pdb	15.86	0.584
T0794TS206_1.pdb	25.56	0.179
T0794TS210_1.pdb	124.06	0.544
T0794TS212_1.pdb	19.72	0.497
T0794TS216_1.pdb	18.85	0.565
T0794TS228_1.pdb	24.09	0.181
T0794TS235_1.pdb	18.84	0.534
T0794TS237_1.pdb	20.04	0.536
T0794TS251_1.pdb	22	0.388
T0794TS263_1.pdb	21.6	0.43
T0794TS268_1.pdb	27.4	0.559
T0794TS276_1.pdb	38.35	0.502
T0794TS277_1.pdb	16.27	0.574
T0794TS279_1.pdb	48.65	0.56
T0794TS282_1.pdb	15.95	0.577
T0794TS290_1.pdb	16.22	0.574
T0794TS296_1.pdb	16.47	0.572
T0794TS300_1.pdb	22.42	0.564
T0794TS301_1.pdb	16.27	0.574
T0794TS310_1.pdb	18.98	0.566
T0794TS322_1.pdb	21.79	0.398
T0794TS326_1.pdb	19.35	0.48
T0794TS335_1.pdb	17.57	0.533
T0794TS338_1.pdb	19.89	0.565
T0794TS340_1.pdb	17.37	0.577
T0794TS345_1.pdb	18.14	0.528
T0794TS346_1.pdb	52.21	0.553
T0794TS347_1.pdb	15.63	0.579
T0794TS349_1.pdb	23.66	0.448
T0794TS357_1.pdb	37.81	0.513
T0794TS358_1.pdb	19.93	0.565
T0794TS360_1.pdb	25.2	0.253
T0794TS364_1.pdb	18.85	0.562
T0794TS368_1.pdb	16.27	0.574
T0794TS381_1.pdb	18.34	0.541
T0794TS391_1.pdb	19.48	0.554
T0794TS410_1.pdb	20.22	0.482
T0794TS414_1.pdb	18.29	0.539
T0794TS417_1.pdb	29.01	0.433
T0794TS420_1.pdb	77.61	0.541
T0794TS425_1.pdb	16.42	0.572
T0794TS430_1.pdb	21.64	0.359
T0794TS434_1.pdb	16.27	0.574
T0794TS436_1.pdb	22.33	0.508
T0794TS438_1.pdb	18.85	0.562
T0794TS439_1.pdb	43.36	0.515
T0794TS442_1.pdb	26.36	0.181
T0794TS445_1.pdb	21.6	0.43
T0794TS448_1.pdb	55.35	0.519
T0794TS452_1.pdb	19.08	0.541
T0794TS454_1.pdb	19.23	0.536
T0794TS460_1.pdb	20.61	0.208
T0794TS479_1.pdb	20.98	0.501
T0794TS482_1.pdb	14.68	0.568
T0794TS483_1.pdb	21.6	0.43
T0794TS492_1.pdb	105.35	0.531
T0794TS499_1.pdb	16.78	0.508
T0796.pdb	0	1
T0796TS008_1.pdb	13.61	0.591
T0796TS011_1.pdb	11.32	0.618
T0796TS038_1.pdb	9.29	0.65
T0796TS041_1.pdb	13.73	0.605
T0796TS050_1.pdb	10.77	0.667
T0796TS073_1.pdb	12.24	0.588
T0796TS117_1.pdb	11.27	0.511
T0796TS133_1.pdb	13.25	0.627
T0796TS145_1.pdb	13.44	0.464
T0796TS160_1.pdb	12.19	0.591
T0796TS171_1.pdb	25.84	0.289
T0796TS184_1.pdb	13.08	0.568
T0796TS210_1.pdb	7.51	0.709
T0796TS212_1.pdb	11.36	0.589
T0796TS216_1.pdb	12.61	0.57
T0796TS228_1.pdb	32.32	0.135
T0796TS237_1.pdb	17.15	0.544
T0796TS251_1.pdb	12.33	0.645
T0796TS263_1.pdb	10.31	0.623
T0796TS268_1.pdb	10.66	0.612
T0796TS277_1.pdb	8.75	0.666
T0796TS279_1.pdb	11.23	0.578
T0796TS300_1.pdb	11.01	0.535
T0796TS335_1.pdb	12.27	0.509
T0796TS345_1.pdb	22.19	0.519
T0796TS346_1.pdb	11.77	0.602
T0796TS349_1.pdb	11.96	0.542
T0796TS381_1.pdb	11.76	0.446
T0796TS410_1.pdb	10.9	0.634
T0796TS414_1.pdb	10.83	0.535
T0796TS420_1.pdb	14.17	0.611
T0796TS436_1.pdb	15.1	0.445
T0796TS448_1.pdb	13.87	0.65
T0796TS452_1.pdb	13.48	0.469
T0796TS454_1.pdb	10.76	0.642
T0796TS479_1.pdb	10.25	0.563
T0796TS492_1.pdb	14.63	0.545
T0796TS499_1.pdb	8.82	0.658
T0797.pdb	0	1
T0797TS008_1.pdb	0.88	0.859
T0797TS011_1.pdb	1.69	0.618
T0797TS014_1.pdb	3.27	0.556
T0797TS022_1.pdb	11.74	0.501
T0797TS026_1.pdb	2.68	0.563
T0797TS032_1.pdb	0.7	0.873
T0797TS034_1.pdb	4.28	0.749
T0797TS038_1.pdb	1.11	0.786
T0797TS041_1.pdb	0.84	0.861
T0797TS042_1.pdb	0.86	0.849
T0797TS044_1.pdb	1.27	0.736
T0797TS049_1.pdb	3.59	0.491
T0797TS050_1.pdb	0.74	0.847
T0797TS054_1.pdb	0.97	0.805
T0797TS056_1.pdb	3.29	0.603
T0797TS063_1.pdb	11.15	0.382
T0797TS064_1.pdb	1.19	0.801
T0797TS065_1.pdb	10.4	0.375
T0797TS067_1.pdb	1.05	0.788
T0797TS073_1.pdb	14.19	0.479
T0797TS110_1.pdb	1.14	0.766
T0797TS111_1.pdb	14.04	0.282
T0797TS116_1.pdb	3.15	0.491
T0797TS117_1.pdb	1.01	0.828
T0797TS118_1.pdb	0.97	0.835
T0797TS120_1.pdb	0.6	0.916
T0797TS132_1.pdb	2.67	0.56
T0797TS133_1.pdb	1.43	0.652
T0797TS144_1.pdb	12.29	0.515
T0797TS145_1.pdb	2.86	0.715
T0797TS153_1.pdb	0.91	0.825
T0797TS155_1.pdb	2.96	0.45
T0797TS156_1.pdb	1.25	0.724
T0797TS157_1.pdb	12.22	0.571
T0797TS160_1.pdb	13.61	0.437
T0797TS162_1.pdb	12.04	0.5
T0797TS169_1.pdb	1.33	0.713
T0797TS171_1.pdb	1.01	0.819
T0797TS184_1.pdb	1.05	0.788
T0797TS193_1.pdb	2.78	0.523
T0797TS197_1.pdb	1.57	0.636
T0797TS203_1.pdb	3.53	0.512
T0797TS204_1.pdb	0.79	0.856
T0797TS206_1.pdb	13.14	0.411
T0797TS210_1.pdb	1.42	0.814
T0797TS212_1.pdb	2.67	0.56
T0797TS216_1.pdb	0.75	0.868
T0797TS228_1.pdb	12.04	0.529
T0797TS235_1.pdb	12.14	0.536
T0797TS237_1.pdb	2.25	0.794
T0797TS241_1.pdb	0.71	0.887
T0797TS251_1.pdb	1.73	0.663
T0797TS258_1.pdb	2.38	0.582
T0797TS260_1.pdb	10.28	0.415
T0797TS263_1.pdb	0.92	0.857
T0797TS268_1.pdb	13.75	0.305
T0797TS269_1.pdb	8.22	0.275
T0797TS276_1.pdb	1.45	0.728
T0797TS277_1.pdb	0.9	0.826
T0797TS279_1.pdb	0.51	0.935
T0797TS282_1.pdb	0.55	0.916
T0797TS290_1.pdb	1.03	0.797
T0797TS296_1.pdb	0.92	0.81
T0797TS300_1.pdb	2.33	0.555
T0797TS310_1.pdb	1.19	0.746
T0797TS317_1.pdb	3.78	0.708
T0797TS322_1.pdb	1.1	0.785
T0797TS326_1.pdb	12.2	0.557
T0797TS328_1.pdb	1.04	0.79
T0797TS333_1.pdb	0.86	0.838
T0797TS335_1.pdb	3.23	0.569
T0797TS338_1.pdb	0.76	0.871
T0797TS340_1.pdb	1.04	0.79
T0797TS345_1.pdb	13.67	0.407
T0797TS346_1.pdb	4.49	0.756
T0797TS347_1.pdb	1.05	0.782
T0797TS349_1.pdb	0.54	0.919
T0797TS357_1.pdb	1.01	0.77
T0797TS358_1.pdb	12.02	0.544
T0797TS360_1.pdb	11.07	0.552
T0797TS364_1.pdb	3.29	0.603
T0797TS368_1.pdb	0.97	0.835
T0797TS381_1.pdb	3.81	0.676
T0797TS386_1.pdb	14.38	0.241
T0797TS391_1.pdb	0.75	0.868
T0797TS403_1.pdb	1.01	0.8
T0797TS410_1.pdb	1.3	0.713
T0797TS414_1.pdb	2.5	0.572
T0797TS417_1.pdb	0.67	0.881
T0797TS420_1.pdb	0.88	0.859
T0797TS425_1.pdb	0.86	0.848
T0797TS430_1.pdb	9.72	0.486
T0797TS433_1.pdb	3.6	0.454
T0797TS434_1.pdb	3.29	0.603
T0797TS436_1.pdb	5.19	0.47
T0797TS437_1.pdb	4.33	0.578
T0797TS438_1.pdb	1.01	0.793
T0797TS439_1.pdb	10.39	0.523
T0797TS442_1.pdb	12.31	0.361
T0797TS445_1.pdb	1.57	0.636
T0797TS448_1.pdb	12.21	0.587
T0797TS452_1.pdb	3.29	0.677
T0797TS454_1.pdb	0.57	0.916
T0797TS457_1.pdb	11.6	0.519
T0797TS460_1.pdb	10.64	0.203
T0797TS465_1.pdb	10.85	0.532
T0797TS479_1.pdb	11.2	0.555
T0797TS482_1.pdb	3.29	0.603
T0797TS483_1.pdb	1.57	0.636
T0797TS492_1.pdb	1.73	0.698
T0797TS499_1.pdb	1.12	0.772
T0798.pdb	0	1
T0798TS008_1.pdb	1.56	0.939
T0798TS011_1.pdb	1.5	0.952
T0798TS022_1.pdb	1.87	0.932
T0798TS026_1.pdb	1.56	0.944
T0798TS032_1.pdb	1.74	0.94
T0798TS034_1.pdb	1.8	0.942
T0798TS038_1.pdb	1.76	0.944
T0798TS041_1.pdb	1.56	0.939
T0798TS042_1.pdb	1.76	0.92
T0798TS044_1.pdb	1.77	0.946
T0798TS049_1.pdb	1.47	0.94
T0798TS050_1.pdb	1.89	0.937
T0798TS063_1.pdb	5.15	0.637
T0798TS064_1.pdb	1.66	0.939
T0798TS065_1.pdb	1.47	0.944
T0798TS067_1.pdb	1.55	0.946
T0798TS073_1.pdb	1.77	0.916
T0798TS117_1.pdb	1.59	0.94
T0798TS118_1.pdb	2.49	0.91
T0798TS120_1.pdb	1.79	0.936
T0798TS132_1.pdb	1.52	0.952
T0798TS133_1.pdb	1.69	0.945
T0798TS144_1.pdb	1.51	0.952
T0798TS145_1.pdb	2.09	0.914
T0798TS155_1.pdb	17.28	0.199
T0798TS156_1.pdb	1.19	0.96
T0798TS157_1.pdb	1.85	0.934
T0798TS160_1.pdb	2.09	0.914
T0798TS162_1.pdb	1.47	0.944
T0798TS169_1.pdb	1.74	0.945
T0798TS171_1.pdb	1.54	0.943
T0798TS184_1.pdb	1.45	0.946
T0798TS193_1.pdb	1.92	0.932
T0798TS197_1.pdb	1.48	0.949
T0798TS204_1.pdb	1.58	0.936
T0798TS210_1.pdb	1.76	0.931
T0798TS212_1.pdb	1.53	0.941
T0798TS216_1.pdb	1.71	0.932
T0798TS228_1.pdb	1.96	0.931
T0798TS235_1.pdb	1.39	0.946
T0798TS237_1.pdb	1.46	0.944
T0798TS241_1.pdb	1.74	0.927
T0798TS251_1.pdb	1.7	0.921
T0798TS260_1.pdb	1.7	0.926
T0798TS263_1.pdb	2.08	0.9
T0798TS268_1.pdb	1.57	0.939
T0798TS269_1.pdb	1.96	0.938
T0798TS276_1.pdb	4.5	0.735
T0798TS277_1.pdb	1.57	0.937
T0798TS279_1.pdb	1.72	0.949
T0798TS282_1.pdb	1.77	0.916
T0798TS290_1.pdb	1.5	0.942
T0798TS300_1.pdb	2.69	0.911
T0798TS310_1.pdb	1.44	0.945
T0798TS317_1.pdb	1.69	0.919
T0798TS322_1.pdb	1.67	0.945
T0798TS326_1.pdb	1.91	0.929
T0798TS328_1.pdb	16.47	0.222
T0798TS333_1.pdb	1.42	0.946
T0798TS335_1.pdb	1.87	0.935
T0798TS338_1.pdb	1.51	0.952
T0798TS340_1.pdb	1.69	0.945
T0798TS345_1.pdb	2	0.883
T0798TS346_1.pdb	1.84	0.94
T0798TS347_1.pdb	1.53	0.939
T0798TS349_1.pdb	1.65	0.945
T0798TS357_1.pdb	1.34	0.942
T0798TS358_1.pdb	1.58	0.937
T0798TS360_1.pdb	2.1	0.887
T0798TS364_1.pdb	1.96	0.931
T0798TS368_1.pdb	2.49	0.91
T0798TS381_1.pdb	1.85	0.938
T0798TS391_1.pdb	1.81	0.932
T0798TS403_1.pdb	1.58	0.937
T0798TS410_1.pdb	1.59	0.931
T0798TS414_1.pdb	2.07	0.927
T0798TS417_1.pdb	2.16	0.932
T0798TS420_1.pdb	1.44	0.948
T0798TS430_1.pdb	1.47	0.942
T0798TS434_1.pdb	1.96	0.931
T0798TS436_1.pdb	1.59	0.952
T0798TS438_1.pdb	1.47	0.944
T0798TS439_1.pdb	1.91	0.909
T0798TS442_1.pdb	11.75	0.375
T0798TS445_1.pdb	1.48	0.949
T0798TS448_1.pdb	2.27	0.92
T0798TS452_1.pdb	1.95	0.932
T0798TS454_1.pdb	2.05	0.902
T0798TS457_1.pdb	1.95	0.932
T0798TS460_1.pdb	28.02	0.141
T0798TS483_1.pdb	1.48	0.949
T0798TS492_1.pdb	2.25	0.942
T0798TS499_1.pdb	1.81	0.932
T0800.pdb	0	1
T0800TS006_1.pdb	22.02	0.152
T0800TS008_1.pdb	7.52	0.535
T0800TS011_1.pdb	6.5	0.544
T0800TS026_1.pdb	15.74	0.324
T0800TS032_1.pdb	7.67	0.566
T0800TS034_1.pdb	7.25	0.552
T0800TS038_1.pdb	7.71	0.546
T0800TS041_1.pdb	7.32	0.539
T0800TS042_1.pdb	6.66	0.594
T0800TS044_1.pdb	6.88	0.587
T0800TS049_1.pdb	21.66	0.205
T0800TS050_1.pdb	7.11	0.496
T0800TS054_1.pdb	19.69	0.188
T0800TS056_1.pdb	7.38	0.57
T0800TS063_1.pdb	14.9	0.251
T0800TS064_1.pdb	9.8	0.572
T0800TS065_1.pdb	7.37	0.575
T0800TS067_1.pdb	7.33	0.542
T0800TS073_1.pdb	11.49	0.438
T0800TS097_1.pdb	17.36	0.354
T0800TS106_1.pdb	7.25	0.552
T0800TS110_1.pdb	65.74	0.163
T0800TS116_1.pdb	8.14	0.499
T0800TS117_1.pdb	20.82	0.517
T0800TS118_1.pdb	14.64	0.383
T0800TS132_1.pdb	11.02	0.507
T0800TS133_1.pdb	7.01	0.562
T0800TS144_1.pdb	6.51	0.544
T0800TS145_1.pdb	16.26	0.245
T0800TS153_1.pdb	25.82	0.19
T0800TS155_1.pdb	18.32	0.179
T0800TS156_1.pdb	21.59	0.173
T0800TS157_1.pdb	12.62	0.381
T0800TS160_1.pdb	8.15	0.527
T0800TS169_1.pdb	6.82	0.595
T0800TS171_1.pdb	17.17	0.286
T0800TS173_1.pdb	8.36	0.556
T0800TS184_1.pdb	9.8	0.572
T0800TS197_1.pdb	14.22	0.532
T0800TS204_1.pdb	6.72	0.588
T0800TS210_1.pdb	13.76	0.364
T0800TS212_1.pdb	12.28	0.385
T0800TS216_1.pdb	11.02	0.507
T0800TS228_1.pdb	15.2	0.248
T0800TS235_1.pdb	21.24	0.164
T0800TS237_1.pdb	9.71	0.51
T0800TS241_1.pdb	9.54	0.581
T0800TS251_1.pdb	14.53	0.387
T0800TS260_1.pdb	7.81	0.57
T0800TS263_1.pdb	14.44	0.393
T0800TS268_1.pdb	7	0.487
T0800TS276_1.pdb	9.34	0.476
T0800TS277_1.pdb	7.25	0.576
T0800TS279_1.pdb	8.23	0.503
T0800TS282_1.pdb	6.5	0.544
T0800TS290_1.pdb	6.97	0.489
T0800TS296_1.pdb	10.07	0.501
T0800TS300_1.pdb	8.38	0.53
T0800TS301_1.pdb	7.24	0.605
T0800TS310_1.pdb	6.51	0.543
T0800TS317_1.pdb	7.84	0.561
T0800TS322_1.pdb	15.21	0.341
T0800TS326_1.pdb	12.68	0.38
T0800TS328_1.pdb	22.88	0.192
T0800TS333_1.pdb	7.32	0.578
T0800TS335_1.pdb	6.91	0.493
T0800TS338_1.pdb	6.94	0.49
T0800TS340_1.pdb	9.8	0.572
T0800TS345_1.pdb	16.58	0.265
T0800TS346_1.pdb	7.25	0.553
T0800TS347_1.pdb	7.28	0.488
T0800TS349_1.pdb	22.63	0.191
T0800TS357_1.pdb	57.28	0.089
T0800TS358_1.pdb	6.5	0.544
T0800TS360_1.pdb	20.12	0.181
T0800TS362_1.pdb	21.41	0.194
T0800TS364_1.pdb	6.99	0.589
T0800TS368_1.pdb	14.64	0.383
T0800TS381_1.pdb	6.98	0.491
T0800TS391_1.pdb	6.63	0.538
T0800TS403_1.pdb	7.08	0.586
[truncated: 2,525 more rows]
